# Supplementary material for: Predicting responses to platin chemotherapy agents with biochemically-inspired machine learning
Source: Signal Transduct Target Ther. 2019 Jan 11;4:1. doi: 10.1038/s41392-018-0034-5 (PMC6329797; doi:10.1038/s41392-018-0034-5)
Supplement: Supplementary file 2 — Supplementary Tables [file 41392_2018_34_MOESM2_ESM.xlsx]

## Sheet: List of Suppl. Tables
Supplementary Tables	Title
S1A	Genes Selected for MFA of Gene Expression/Copy Number to Cisplatin GI50
S1B	Genes Selected for MFA of Gene Expression/Copy Number to Carboplatin GI50
S1C	Genes Selected for MFA of Gene Expression/Copy Number to Oxaliplatin GI50
S2A	SVM Models Based on Varying Resistance Thresholds and Impacts on Misclassification, Categorized by Gene Function for Cisplatin
S2B	SVM Models Based on Varying Resistance Thresholds and Impacts on Misclassification, Categorized by Gene Function for Carboplatin
S2C	SVM Models Based on Varying Resistance Thresholds and Impacts on Misclassification, Categorized by Gene Function for Oxaliplatin
S3A	Cisplatin SVM Models Derived for a Range of Response Thresholds Using Log-Loss Minimization
S3B	Carboplatin SVM Models Derived for a Range of Response Thresholds Using Log-Loss Minimization
S3C	Oxaliplatin SVM Models Derived for a Range of Response Thresholds Using Log-Loss Minimization
S4	SVM Models Generated with Bladder Cancer Patient Data at Various Time to Recurrence Thresholds, Categorized by Gene Function for Cisplatin
S5A	Cisplatin SVM Models Derived from a Range of Response Thresholds for TCGA Patients with Bladder Cancer Using Misclassification
S5B	Carboplatin SVM Models Derived from a Range of Response Thresholds for TCGA Patients with Ovarian Epithelial Tumors using Misclassification
S5C	Oxaliplatin SVM Models Derived from a Range of Response Thresholds for TCGA Patients with Colorectal Adenocarcinoma Using Misclassification
S6A	Accuracy of SVMs for TCGA Patients with Bladder Cancer in Relation to Time to Recurrence After Treatment With Cisplatin
S6B	Accuracy of SVMs for TCGA Patients with Bladder Cancer in Relation to Time to Recurrence After Treatment With Carboplatin
S6C	Accuracy of SVMs for TCGA Patients with Bladder Cancer in Relation to Time to Recurrence After Treatment With Oxaliplatin
S7A	Accuracy of the Threshold-independent Analysis (Ensemble Averaging) for Cisplatin
S7B	Accuracy of the Threshold-independent Analysis (Ensemble Averaging) for Carboplatin
S7C	Accuracy of the Threshold-independent Analysis (Ensemble Averaging) for Oxaliplatin
S8	Accuracy of SVMs for Non-Smoking Patients with Bladder Cancer in TCGA
S9	Accuracy of SVMs for Smoking Patients with Bladder Cancer in TCGA (within 15 years of diagnosis)

## Sheet: Suppl. Table S1A
Supplementary Tables S1A: Genes Selected for MFA of Gene Expression/Copy Number to the Cisplatin GI50
Genes	Correlation with GI50
ABCB1	-
ABL1	-
AKT1	-
AKT2	-
ALKBH3	-
APEX1	-
ATG5	-
ATM	-
ATP7A	-
ATP7B	Yes
ATR	-
BAD	-
BARD1	Yes
BBC3	-
BCL2	Yes
BCL2L1	Yes
BHLHE40	-
BRCA1	-
BRCA2	-
BRIP1	-
CASP6	-
CASP7	-
CDKN2C	Yes
CFLAR	Yes
CHEK1	-
CHEK2	-
CLK1	-
CLPTM1L	-
DCLRE1A	-
DCLRE1B	-
EGFR	-
EIF2AK2	-
EME1	-
ERCC1	-
ERCC2	-
ERCC4	-
ERCC5	-
ERCC6	-
FAAP100	-
FAAP24	Yes
FAN1	-
FANCA	-
FANCB	-
FANCC	-
FANCD2	-
FANCE	-
FANCF	-
FANCG	-
FANCI	-
FANCL	-
FANCM	-
FASLG	-
FEN1	Yes
FOS	Yes
GSTM1	-
GSTO1	Yes
GSTP1	Yes
GSTT1	-
GSX1	-
GSX2	-
H2AFX	-
HMGB1	-
HSPB1	-
KRT8	-
LIG3	-
LIG4	-
LUC7L3	GE Not Available
MAP2K4	-
MAP3K1	Yes
MAP3K5	-
MAPK1	-
MAPK11	-
MAPK12	-
MAPK13	Yes
MAPK14	-
MAPK3	Yes
MAPK8	-
MGMT	-
MLH1	-
MNAT1	-
MRE11	-
MSH2	Yes
MSH6	-
MT1A	Yes
MT2A	Yes
MT3	Yes
MT4	Yes
MTMR11	-
MUS81	-
NBN	-
NEIL1	-
NEIL2	-
NFKB1	Yes
NFKB2	Yes
NTHL1	-
PALB2	-
PARP1	Yes
PARP2	-
PLAA	-
PMAIP1	-
PMS2	-
PNKP	Yes
POLD1	Yes
POLD2	-
POLD3	-
POLE	-
POLH	-
POLN	Yes
POLQ	Yes
POLR2H	-
PRKAA1	-
PRKAA2	Yes
PRKAB1	-
PRKAB2	-
PRKAG1	-
PRKAG2	-
PRKAG3	-
PRKCA	Yes
PRKCB	Yes
PRKCG	-
PSMA2	-
PSMC2	-
PTEN	-
RAD50	-
RAD51C	-
RAD51D	-
RBBP8	-
RECQL	-
RECQL4	-
RFC2	-
RFC3	-
SLC22A1	-
SLC22A10	Yes
SLC22A11	Yes
SLC22A12	Yes
SLC22A13	Yes
SLC22A14	-
SLC22A15	-
SLC22A16	Yes
SLC22A17	-
SLC22A18	-
SLC22A2	-
SLC22A20P	Yes
SLC22A3	-
SLC22A4	-
SLC22A5	Yes
SLC22A6	-
SLC22A7	Yes
SLC22A8	-
SLC22A9	-
SLC31A1	-
SLC31A2	Yes
SLC7A1	-
SLX1A	-
SLX4	-
SNAI1	Yes
TFRC	-
TLR4	Yes
TNF	-
TOPBP1	-
TP53	-
TP63	Yes
TP73	-
TWIST1	Yes
UNG	-
XPA	-
XPC	-
XRCC2	-
XRCC3	-
XRCC4	-
XRCC5	-
YAP1	-
YBX1	-
YWHAB	-
YWHAE	-
YWHAG	-
YWHAH	-
YWHAQ	-
YWHAZ	-

## Sheet: Suppl. Table S1B
Supplementary Tables S1B: Genes Selected for MFA of Gene Expression/Copy Number to the Carboplatin GI50
Genes	Correlation with GI50
ABCB1	-
ACSS2	-
AKT1	Yes
AKT1S1	-
AKT2	-
ALB	-
ALDH1A1	-
ALDH3A1	-
ATP7B	Yes
BAD	-
BCL2L1	-
BCL2	-
BID	-
CLCN6	-
CRTC2	-
CYP2C18	-
CYP2C8	-
DSCAM	-
E2F1	-
EGF	Yes
EGFR	-
EIF3A	-
EIF3B	-
EIF3C	-
EIF3D	-
EIF3E	-
EIF3F	-
EIF3G	-
EIF3H	-
EIF3I	Yes
EIF3J	-
EIF3K	Yes
EIF4E2	Yes
ENOSF1	-
ERCC1	Yes
ERCC4	-
ETS2	Yes
FIGF	-
FNTB	-
GNGT1	Yes
GPX5	-
GSR	Yes
GSTT1	-
HRAS	Yes
KRAS	Yes
L1CAM	-
LIG1	-
LIG3	Yes
LRIG1	-
MAD1L1	-
MAD2L1	Yes
MAP3K1	-
MAPK1	-
MAPK3	-
MRE11A	-
MTHFR	Yes
MTOR	-
MTR	Yes
MTRR	-
NBN	-
NEDD4L	Yes
NLRP1	Yes
NRAS	Yes
OPRM1	Yes
PDPK1	-
PIK3CA	-
PIK3CB	-
PTEN	-
RAD50	Yes
RAF1	Yes
RRM1	-
SCN10A	Yes
SGK1	Yes
SGK2	-
SLC19A1	-
SLC31A1	-
SOX10	-
SRC	-
THEM4	-
TIGD1	Yes
TP53	Yes
TRAF6	-
TSC22D3	-
TYMS	-
TYMSOS	-
UGT1A1	-
VEGFA	-
VEGFB	Yes
VEGFC	Yes
XRCC1	-

## Sheet: Suppl. Table S1C
Supplementary Tables S1C: Genes Selected for MFA of Gene Expression/Copy Number to the Oxaliplatin GI50
Genes	Correlation with GI50
ABCB1	-
ABCC1	-
ABCC2	-
ABCC5	-
ABCG2	Yes
ABHD2	-
ACE	-
ACYP2	-
AGXT	Yes
AKT2	-
ANKH	-
AP1M1	-
AP3M2	-
APC	-
APEX1	-
APOBEC2	Yes
APOE	-
APPBP2	-
ARHGEF4	Yes (CN)
ARNTL	-
ATM	Yes (CN)
ATOX1	-
ATP7A	-
ATP7B	Yes (CN)
BAX	Yes (CN)
BCL2	Yes
BCR	-
BPTF	-
BRAF	Yes
BRCA1	-
BRCA2	-
BTG4	-
C19ORF25	-
CAMK2N1	-
CASP10	-
CASP3	-
CASP8	-
CASP9	-
CCND1	-
CCNH	-
CCS	-
CD33	Yes (CN)
CD52	-
CDA	-
CDC42SE2	-
CDCA7	-
CDKN1A	-
CDKN2A	-
CEP290	-
CHEK1	-
CHEK2	-
CLCN6	Yes
COX17	-
CPT1A	-
CSMD1	Yes
CSPP1	-
CTAGE5	-
CTH	-
CTNNB1	-
CXCL8	Yes (CN)
CXCR2	-
CXCR4	Yes (CN)
CYP1A1	-
CYP1A2	-
CYP1B1	-
CYP2A6	-
CYP2C19	-
CYP2C9	-
CYP2E1	-
CYP3A4	-
CYP3A5	-
CYP51A1	-
CYR61	-
DCTD	-
DPYD	-
EGF	-
EGFR	-
EIF1	-
ERBB2	-
ERCC1	-
ERCC2	Yes (CN)
ERCC3	-
ERCC4	-
ERCC5	-
ERCC6	Yes (CN)
ERGIC1	-
ESR2	-
FAM73A	-
FAM81A	-
FARS	-
FCGR2A	Yes
FCGR3A	-
FGF1	-
FGF2	-
FGFR4	-
FLT1	-
FLT4	-
FOXC1	-
FZD2	-
FZD5	-
G6PD	-
GABARAPL1	-
GCKR	-
GNA13	-
GPX1	-
GRTP1	Yes
GSK3B	-
GSTA1	-
GSTM1	-
GSTP1	-
GSTT1	-
HGF	-
HIF1A	Yes
HLA-B	Yes
HMGB1	-
HNF1A	-
HOXC8	-
HSPB11	-
ICAM5	Yes
IDH2	Yes (CN)
IGF1	Yes
IGF1R	Yes
IGF2BP2	-
IGF2R	-
IGFBP3	-
IL10	-
IL13	-
IL17F	-
IL1B	-
IL4	-
IL6	-
IQGAP2	Yes (CN)
ITGA1	-
ITGAV	-
JPH1	-
KCND1	-
KCNQ1	-
KDR	-
KIF5B	-
KISS1	Yes
KIT	Yes
KLC3	Yes
KLF3	Yes
KLK11	-
KRAS	-
LBR	-
LDHA	-
LDLR	-
LGR4	Yes (CN)
LGR5	-
LIG3	-
LIG4	-
LTA	Yes
MAP2K4	-
MAP7	-
MBD4	-
MBTD1	-
MDM2	-
MET	-
MGAT4A	Yes (CN)
MGMT	-
MLH1	-
MPO	Yes
MSH2	Yes
MSH6	-
MSLN	Yes (CN)
MT1A	-
MT2A	-
MTHFR	-
MTOR	-
MTR	-
MUC4	-
MYB	-
NAB1	-
NAB2	-
NADK2	-
NAGK	Yes
NAT2	Yes
NBN	-
NFE2L2	Yes
NFIX	-
NFKB1	-
NMT1	-
NOS2	Yes (CN)
NOS3	-
NOTCH1	Yes
NPEPPS	-
NQO1	Yes
NSFL1C	-
NUP88	-
OGG1	-
OTC	-
PALB2	-
PANK3	Yes
PARD3B	-
PARP1	-
PARP15	Yes
PDGFRA	-
PDZD8	-
PEX7	-
PIK3CA	-
PIK3CD	-
PLEKHA1	-
PLS1	Yes (CN)
PMS2	-
POLB	-
POLE4	Yes (CN)
POLH	-
POLM	-
PON1	-
PPARG	-
PRAM1	-
PROC	Yes
PROM1	-
PRPF4	-
PRSS1	Yes
PSCA	Yes (CN)
PTEN	-
PTGS2	-
RAD51	-
RAD52	-
RB1	-
RECQL	-
REV3L	-
RNF141	-
RNF19B	Yes (CN)
RRM1	-
RUNX3	-
S100A4	-
SCN1A	-
SELE	-
SERPINA3	-
SESN1	-
SGPP2	Yes
SIAE	Yes
SLC19A1	-
SLC22A1	-
SLC22A2	-
SLC22A3	-
SLC22A7	-
SLC28A1	-
SLC28A2	-
SLC28A3	-
SLC29A1	-
SLC29A2	-
SLC29A3	-
SLC29A4	-
SLC2A1	-
SLC31A1	-
SLC35A3	-
SLC39A10	-
SLC47A1	Yes
SLCO1B1	Yes
SMAD4	-
SMARCA1	-
SMURF2	-
SOD1	-
SOD2	-
SOD3	-
SRGAP1	-
SRPK1	-
STK11	-
SULT1A1	-
TAC1	Yes (CN)
TGFB1	-
TGFBRAP1	-
TNF	-
TP53	-
TP53BP1	-
TP73	-
TPMT	-
TPT1	-
TSSC4	-
TYMS	-
UGT1A1	Yes
UMPS	-
VEGFA	-
VKORC1	-
VPS13C	-
WDFY1	-
WHSC1	-
XRCC1	-
XRCC3	-
XRCC5	-
ZNF350	-
ZNF775	-

## Sheet: Suppl. Table S2A
Supplementary Table S2A. SVM Models Based on Varying Resistance Thresholds and Impacts on Misclassification, Categorized by Gene Function for Cisplatin
#	GI50	%error			Apoptosis			Signal		Cell Growth					DNA Repair						Metabolism		Metal Binding	Signal Transduction				Transcription						Transporters
				BCL2	BCL2L1	CFLAR	FOS	PRKCA	PRKCB	CDKN2C	SNAI1	BARD1	ERCC2	ERCC6	FAAP24	FEN1	MSH2	PNKP	POLD1	POLQ	GSTO1	GSTP1	MT2A	MAP3K1	MAPK3	MAPK13	FOS	NFKB1	NFKB2	PRKAA2	TLR4	TP63	TWIST1	ATP7B	SLC22A5	SLC31A2
2-resistant	4.03	0									SNAI1 / +5.1%							PNKP / +10.3%						MAP3K1 / +5.1%								TP63 / +2.6%	TWIST1 / +15.4%			SLC31A2 / +12.8%
3-resistant	4.05	0										BARD1 / +7.7%							POLD1 / +20.5%		GSTO1 / +12.8%			MAP3K1 / +10.3%						PRKAA2 / +7.7%		TP63 / +10.3%	TWIST1 / +2.6%
4-resistant	4.06	0		BCL2 / +10.3%								BARD1 / +12.8%				FEN1 / +12.8%													NFKB2 / +10.3%	PRKAA2 / +12.8%
5-resistant	4.18	0		BCL2 / + 23.1%	BCL2L1 / +10.3%			PRKCA / +2.6%	PRKCB / +10.3%		SNAI1 / +5.1%	BARD1 / +15.4%				FEN1 / +23.1%														PRKAA2 / +15.4%	TLR4 / +2.6%	TP63 / +5.1%	TWIST1 / +2.6%
6-resistant	4.33	0.0256		BCL2 / +28.2%	BCL2L1 / +10.3%			PRKCA / +2.6%	PRKCB / +12.8%			BARD1 / +10.3%				FEN1 / +25.6%									MAPK3 / +5.1%					PRKAA2 / +22.1%		TP63 / +20.5%	TWIST1 / +10.3%		SLC22A5 / +12.8%	SLC31A2 / +2.6%
7-resistant	4.33	0.0256		BCL2 / +17.9%	BCL2L1 / +18.0%						SNAI1 / +18.0%					FEN1 / +20.5%							MT2A / +15.6%							PRKAA2 / +12.9%	TLR4 / +5.1%	TP63 / +17.9%				SLC31A2 / +17.9%
8-resistant	4.39	0		BCL2 / +18.0%							SNAI1 / +5.1%					FEN1 / +23.1%						GSTP1 / +25.6%									TLR4 / +10.3%		TWIST1 / +7.7%		SLC22A5 / +15.4%
9-resistant	4.42	0		BCL2 / +15.4%	BCL2L1 / +18.0%			PRKCA / +15.4%	PRKCB / +18.0%			BARD1 / +15.4%																			TLR4 / +5.1%
10-resistant	4.65	0		BCL2 / +33.3%	BCL2L1 / +35.9%				PRKCB / +2.6%					ERCC6 / +7.7%		FEN1 / +25.6%			POLD1 / +20.5%				MT2A / +15.4%							PRKAA2 / +5.1%						SLC31A2 / +2.6%
11-resistant	4.66	0.0256		BCL2 / +23.1%	BCL2L1 / +23.1%	CFLAR / +17.9%	FOS / +7.7%		PRKCB / +15.4%					ERCC6 / +2.6%		FEN1 / +2.6%				POLQ / +5.1%							FOS / +7.7%			PRKAA2 / +2.6%					SLC22A5 / +7.7%
12-resistant	4.77	0.0256		BCL2 / +30.8%	BCL2L1 / +30.8%				PRKCB / +30.8%	CDKN2C / +20.5%				ERCC6 / +15.4%				PNKP / +5.1%		POLQ / +5.1%		GSTP1 / +25.6%											TWIST1 / +5.1%		SLC22A5 / +23.1%	SLC31A2 / +7.7%
13-resistant	4.99	0.0513		BCL2 / +30.8%	BCL2L1 / +25.6%									ERCC6 / +23.1%		FEN1 / +23.1%		PNKP / +10.3%		POLQ / +7.7%		GSTP1 / +12.8%			MAPK3 / +7.7%								TWIST1 / +5.1%
14-resistant	5.00	0.0769		BCL2 / +33.3%	BCL2L1 / +20.5%			PRKCA / +5.1%		CDKN2C / +7.7%				ERCC6 / +10.3%		FEN1 / +23.1%				POLQ / +5.1%		GSTP1 / +10.3%		MAP3K1 / +7.7%		MAPK13 / +5.1%			NFKB2 / +10.3%	PRKAA2 / +2.6%	TLR4 / +5.1%	TP63 / +10.3%	TWIST1 / +12.8%	ATP7B / +5.1%	SLC22A5 / +7.7%	SLC31A2 / +2.6%
15-resistant	5.04	0.0513		BCL2 / +25.6%	BCL2L1 / +28.2%				PRKCB / +2.6%					ERCC6 / +2.6%		FEN1 / +20.5%				POLQ / +5.1%				MAP3K1 / +20.5%	MAPK3 / +18.0%
16-resistant	5.06	0.0256		BCL2 / +33.3%	BCL2L1 / +38.5%			PRKCA / +2.6%				BARD1 / +28.2%				FEN1 / +15.4%		PNKP / +10.3%			GSTO1 / +12.8%		MT2A / +12.8%							PRKAA2 / +10.3%				ATP7B / +23.1%	SLC22A5 / +10.3%	SLC31A2 / +18.0%
17-resistant	5.1	0.0256		BCL2 / +20.5%	BCL2L1 / +28.2%				PRKCB / +15.4%							FEN1 / +28.2%		PNKP / +20.5%		POLQ / +28.2%		GSTP1 / +12.8%	MT2A / +7.7%	MAP3K1 / +18.0%	MAPK3 / +33.3%			NFKB1 / +20.5%		PRKAA2 / +5.1%	TLR4 / +5.1%	TP63 / +25.6%		ATP7B / +28.2%		SLC31A2 / +15.4%
18-resistant	5.11	0.0256		BCL2 / +30.8%	BCL2L1 / +33.3%					CDKN2C / +15.4%		BARD1 / +28.2%	ERCC2 / +25.6%		FAAP24 / +25.6%	FEN1 / +28.2%			POLD1 / +20.5%					MAP3K1 / +20.5%	MAPK3 / +35.9%	MAPK13 / +20.5%		NFKB1 / +35.9%	NFKB2 / +5.1%		TLR4 / +33.3%	TP63 / +38.5%	TWIST1 / +5.1%	ATP7B / +25.6%	SLC22A5 / +38.5%	SLC31A2 / +35.9%
19-resistant	5.11	0.0769		BCL2 / +28.2%	BCL2L1 / +33.3%		FOS / +28.2%		PRKCB / +25.6%			BARD1 / +23.1%	ERCC2 / +18.0%	ERCC6 / +10.3%	FAAP24 / +20.5%	FEN1 / +28.2%	MSH2 / +5.1%			POLQ / +15.4%			MT2A / +2.6%	MAP3K1 / +20.5%	MAPK3 / +35.9%	MAPK13 / +15.4%	FOS / +28.2%	NFKB1 / +30.8%		PRKAA2 / +10.3%				ATP7B / +20.5%		SLC31A2 / +5.1%
20-resistant	5.12	0.0513		BCL2 / 12.8%	BCL2L1 / +25.6%	CFLAR / +10.3%		PRKCA / +12.8%			SNAI1 / +7.7%	BARD1 / +12.8%			FAAP24 / +20.5%		MSH2 / +5.1%			POLQ / +28.2%		GSTP1 / +20.5%		MAP3K1 / +25.6%	MAPK3 / +28.2%			NFKB1 / +35.9%		PRKCAA2 / +5.1%	TLR4 / +25.6%	TP63 / +15.4%	TWIST1 / +18.0%	ATP7B / +25.6%	SLC22A5 / +38.46%	SLC31A2 / +28.2%
21-resistant	5.16	0.1282		BCL2 / +33.3%	BCL2L1 / +30.8%	CFLAR / +2.6%	FOS / +20.5%		PRKCB / +30.8%	CDKN2C / +15.4%	SNAI1 / +25.6%	BARD1 / +18.0%		ERCC6 / +12.8%	FAAP24 / +23.1%	FEN1 / +35.9%	MSH2 / +28.2%	PNKP / +20.5%	POLD1 / +23.1%	POLQ / +20.5%	GSTO1 / +23.1%	GSTP1 / +23.1%		MAP3K1 / +33.3%	MAPK3 / +30.8%	MAPK13 / +28.2%	FOS / +20.5%	NFKB1 / +35.9%		PRKCAA2 / +28.2%	TLR4 / +15.4%	TP63 / +25.6%	TWIST1 / +23.1%	ATP7B / +23.1%	SLC22A5 / +28.2%	SLC31A2 / +28.2%
22-resistant	5.16	0.0513		BCL2 / +18.0%	BCL2L1 / +18.0%		FOS / +30.8%		PRKCB / +10.3%		SNAI1 / +20.5%					FEN1 / +2.6%								MAP3K1 / +30.8%		MAPK13 / +7.7%	FOS / +30.8%									SLC31A2 / +25.6%
23-resistant	5.27	0.1026		BCL2 / +23.1%	BCL2L1 / +23.1%		FOS / +15.4%	PRKCA / +2.6%	PRKCB / +10.3%		SNAI1 / +25.6%	BARD1 / +15.4%							POLD1 / +10.3%	POLQ / +10.3%				MAP3K1 / +23.1%	MAPK3 / +18.0%	MAPK13 / +10.3%	FOS / +15.4%				TLR4 / +10.3%		TWIST1 / +2.6%			SLC31A2 / +12.8%
24-resistant	5.27	0.0513		BCL2 / +23.1%	BCL2L1 / +12.8%			PRKCA / +10.3%	PRKCB / +20.5%		SNAI1 / +28.2%	BARD1 / +10.3%			FAAP24 / +30.8%				POLD1 / +20.5%	POLQ / +7.7%		GSTP1 / +7.7%			MAPK3 / +18.0%			NFKB1 / +23.1%	NFKB2 / +25.6%	PRKAA2 / +15.4%				ATP7B / +10.3%	SLC22A5 / +15.4%	SLC31A2 / +10.3%
25-resistant	5.29	0.0256		BCL2 / +30.8%	BCL2L1 / +15.4%				PRKCB / +15.4%		SNAI1 / +35.9%	BARD1 / +30.8%			FAAP24 / +23.1%					POLQ / +33.3%					MAPK3 / +28.2%			NFKB1 / +35.9%	NFKB2 / +25.6%	PRKCAA2 / +30.8%		TP63 / +12.8%			SLC22A5 / +38.5%	SLC31A2 / +25.6%
26-resistant	5.4	0.0513		BCL2 / +23.1%	BCL2L1 / +28.2%				PRKCB / +7.7%	CDKN2C / +18.0%	SNAI1 / +15.4%		ERCC2 / +15.4%		FAAP24 / +25.6%				POLD1 / +30.8%	POLQ / +12.8%	GSTO1 / +7.7%		MT2A / +15.4%	MAP3K1 / +18.0%	MAPK3 / +20.5%			NFKB1 / +23.1%	NFKB2 / +20.5%		TLR4 / +23.1%	TP63 / +2.6%		ATP7B / +12.8%
27-resistant	5.42	0.0256		BCL2 / +28.2%	BCL2L1 / +20.5%			PRKCA / +18.0%	PRKCB / +18.0%		SNAI1 / +10.3%			ERCC6 / +15.4%	FAAP24 / +23.1%			PNKP / +23.1%	POLD1 / +15.4%	POLQ / +20.5%					MAPK3 / +7.7%			NFKB1 / +25.6%	NFKB2 / +15.4%		TLR4 / +23.1%	TP63 / +18.0%
28-resistant	5.48	0.0256			BCL2L1 / +20.5%			PRKCA / +23.1%				BARD1 / +10.3%			FAAP24 / +28.2%					POLQ / +23.1%					MAPK3 / +23.1%			NFKB1 / +28.2%					TWIST1 / +12.8%		SLC22A5 / +28.2%	SLC31A2 / +23.1%
29-resistant	5.48	0		BCL2 / +10.3%	BCL2L1 / +30.8%		FOS / +5.1%								FAAP24 / +28.2%	FEN1 / +7.7%		PNKP / +25.6%		POLQ / +15.4%					MAPK3 / +7.7%		FOS / +5.1%	NFKB1 / +25.6%			TLR4 / +5.1%				SLC22A5 / +38.46%	SLC31A2 / +28.2%
30-resistant	5.6	0.0513		BCL2 / +15.4%		CFLAR / +20.5%			PRKCB / +12.8%		SNAI1 / +15.4%		ERCC2 / +18.0%	ERCC6 / +20.5%	FAAP24 / +23.1%	FEN1 / +23.1%		PNKP / +23.1%		POLQ / +12.8%				MAP3K1 / +10.3%				NFKB1 / +25.6%	NFKB2 / +15.4%		TLR4 / +12.8%				SLC22A5 / +10.3%
31-resistant	5.67	0.0513		BCL2 / +12.8%	BCL2L1 / +18.0%	CFLAR / +15.4%		PRKCA / +28.2%					ERCC2 / +10.3%		FAAP24 / +25.6%			PNKP / +18.0%	POLD1 / +12.8%	POLQ / +12.8%			MT2A / +18.0%		MAPK3 / +10.3%			NFKB1 / +23.1%						ATP7B / +12.8%	SLC22A5 / +23.1%	SLC31A2 / +20.5%
32-resistant	5.68	0		BCL2 / +15.4%		CFLAR / +25.6%									FAAP24 / +12.8%					POLQ / +12.8%				MAP3K1 / +28.2%	MAPK3 / +28.2%			NFKB1 / +25.6%			TLR4 / +20.5%			ATP7B / +23.1%		SLC31A2 / +7.7%
33-resistant	5.71	0.0256		BCL2 / +7.7%										ERCC6 / +23.1%								GSTP1 / +5.1%				MAPK13 / +18.0%		NFKB1 / +15.4%							SLC22A5 / +18.0%	SLC31A2 / +15.4%
34-resistant	5.72	0.0256							PRKCB / +5.1%		SNAI1 / +5.1%			ERCC6 / +15.4%														NFKB1 / +2.6%			TLR4 / +5.1%	TP63 / +5.1%	TWIST1 / +2.6%		SLC22A5 / +15.4%	SLC31A2 / +10.3%
35-resistant	5.75	0									SNAI1 / +12.8%							PNKP / +7.7%	POLD1 / +5.1%						MAPK3 / +10.3%
36-resistant	5.78	0						PRKCA / +7.7%		CDKN2C / +2.6%	SNAI1 / +12.8%								POLD1 / +12.8%						MAPK3 / +20.5%							TP63 / +2.6%	TWIST1 / +2.6%		SLC22A5 / +5.1%	SLC31A2 / +2.6%
37-resistant	5.8	0		BCL2 / +7.7%							SNAI1 / +5.1%								POLD1 / +7.7%												TLR4 / +7.7%	TP63 / +10.3%				SLC31A2 / +7.7%
* Percentages represent increase in misclassification if gene is removed from SVM model

## Sheet: Suppl. Table S2B
Supplementary Table S2B. SVM Models Based on Varying Resistance Thresholds and Impacts on Misclassification, Categorized by Gene Function for Carboplatin
			Cell Growth			Protein Translation			Metabolism			DNA Repair			Signal Transduction and Apoptosis								Gene Expression						Transporters
#	GI50	%error	EGF	VEGFB	VEGFC	EIF3I	EIF3K	EIF4E2	GSR	MTHFR	MTR	ERCC1	LIG3	RAD50	AKT1	GNGT1	HRAS	MAD2L1	NLRP1	NRAS	OPRM1	RAF1	ETS2	KRAS	NEDD4L	SGK1	TIGD1	TP53	ATP7B	SCN10A
2-resistant	3.52288	0								MTHFR / +2.2%	MTR / +10.9%								NLRP1 / +10.9%		OPRM1 / +8.7%			KRAS / +6.5%
3-resistant	3.64016	0.044			VEGFC / +6.5%							ERCC1 / +2.2%	LIG3 / +6.5%	RAD50 / +2.2%	AKT1 / +10.9%	GNGT1 / +8.7%		MAD2L1 / +2.2%	NLRP1 / +10.9%		OPRM1 / +6.5%				NEDD4L / +10.9%		TIGD1 / +8.7%	TP53 / +8.7%
4-resistant	3.66354	0.044			VEGFC / +15.2%		EIF3K / +17.4%			MTHFR / +6.5%				RAD50 / +4.3%	AKT1 / +8.7%	GNGT1 / +10.9%		MAD2L1 / +6.5%	NLRP1 / +13.0%	NRAS / +15.2%	OPRM1 / +6.5%			KRAS / +6.5%			TIGD1 / +17.4%	TP53 / +13.0%	ATP7B / +15.2%	SCN10A / +4.3%
5-resistant	3.72354	0.022		VEGFB / +15.2%	VEGFC / +10.9%		EIF3K / +10.9%					ERCC1 / +15.2%						MAD2L1 / +17.4%							NEDD4L / +17.4%	SGK1 / +21.7%	TIGD1 / +15.2%	TP53 / +15.2%		SCN10A / +21.7%
6-resistant	3.78781	0.044	EGF / +10.9%	VEGFB / +21.7%	VEGFC / +4.3%			EIF4E2 / +4.3%	GSR / +4.3%	MTHFR / +8.7%	MTR / +2.2%		LIG3 / +8.7%	RAD50 / +8.7%	AKT1 / +8.7%			MAD2L1 / +15.2%	NLRP1 / +26.1%	NRAS / +17.4%	OPRM1 / +21.7%		ETS2 / +21.7%	KRAS / +6.5%	NEDD4L / +21.7%	SGK1 / +2.2%	TIGD1 / +15.2%	TP53 / +15.2%		SCN10A / +8.7%
7-resistant	3.81816	0.022		VEGFB / +8.7%	VEGFC / +4.3%	EIF3I / +2.2%					MTR / +15.2%		LIG3 / +19.6%	RAD50 / +13.0%		GNGT1 / +15.2%		MAD2L1 / +8.7%	NLRP1 / +4.3%							SGK1 / +10.9%	TIGD1 / +21.7%		ATP7B / +13.0%
8-resistant	3.86012	0.044		VEGFB / +19.6%	VEGFC / +19.6%	EIF3I / +8.7%	EIF3K / +6.5%			MTHFR / +19.6%	MTR / +17.4%		LIG3 / +21.7%	RAD50 / +17.4%	AKT1 / +23.9%		HRAS / +15.2%	MAD2L1 / +8.7%	NLRP1 / +8.7%	NRAS / +8.7%	OPRM1 / +13.0%		ETS2 / +4.3%		NEDD4L / +4.3%	SGK1 / +2.2%	TIGD1 / +19.6%	TP53 / +6.5%
9-resistant	3.87943	0.022		VEGFB / +23.9%	VEGFC / +17.4%				GSR / +13.0%				LIG3 / +15.2%	RAD50 / +17.4%	AKT1 / +17.4%			MAD2L1 / +28.3%				RAF1 / +15.2%				SGK1 / +15.2%		TP53 / +10.9%
10-resistant	3.93554	0		VEGFB / +34.8%	VEGFC / +30.4%		EIF3K / +4.3%	EIF4E2 / +17.4%	GSR / +21.7%		MTR / +4.3%		LIG3 / +26.1%		AKT1 / +23.9%		HRAS / +8.7%	MAD2L1 / +19.6%				RAF1 / +21.7%				SGK1 / +39.1%	TIGD1 / +23.9%	TP53 / +15.2%		SCN10A / +6.5%
11-resistant	3.96257	0.044	EGF / +28.3%	VEGFB / +28.3%	VEGFC / +37.0%				GSR / +28.3%	MTHFR / +13.0%	MTR / +21.7%		LIG3 / +32.6%		AKT1 / +28.3%				NLRP1 / +28.3%			RAF1 / +26.1%		KRAS / +30.4%	NEDD4L / +2.2%	SGK1 / +26.1%		TP53 / +2.2%
12-resistant	3.97469	0.065	EGF / +10.9%	VEGFB / 23.9%	VEGFC / +37.0%					MTHFR / +13.0%		ERCC1 / +17.4%	LIG3 / +26.1%	RAD50 / +2.2%	AKT1 / +17.4%			MAD2L1 / +23.9%			OPRM1 / +21.7%		ETS2 / +6.5%	KRAS / +10.9%	NEDD4L / +13.0%	SGK1 / +19.6%	TIGD1 / +23.9%			SCN10A / +15.2%
13-resistant	4.02411	0.109	EGF / +17.4%	VEGFB / +23.9%	VEGFC / +23.9%		EIF3K / +13.0%						LIG3 / +19.6%		AKT1 / +19.6%			MAD2L1 / +21.7%	NLRP1 / +2.2%		OPRM1 / +15.2%			KRAS / +17.4%		SGK1 / +26.1%	TIGD1 / +15.2%		ATP7B / +15.2%	SCN10A / +17.4%
14-resistant	4.02457	0.087			VEGFC / +39.1%		EIF3K / +15.2%					ERCC1 / +19.6%	LIG3 / +21.7%	RAD50 / +30.4%	AKT1 / +37.0%			MAD2L1 / +30.4%		NRAS / +4.3%	OPRM1 / +30.4%		ETS2 / +32.6%					TP53 / +21.7%	ATP7B / +17.4%	SCN10A / +23.9%
15-resistant	4.0511	0.174			VEGFC / +15.2%																	RAF1 / +15.2%
16-resistant	4.06905	0.174	EGF / +10.9%		VEGFC / +32.6%			EIF4E2 / +19.6%	GSR / +30.4%	MTHFR / +13.0%					AKT1 / +32.6%			MAD2L1 / +39.1%	NLRP1 / +8.7%	NRAS / +19.6%	OPRM1 / +19.6%	RAF1 / +10.9%	ETS2 / +23.9%	KRAS / +10.9%	NEDD4L / +26.1%	SGK1 / +15.2%	TIGD1 / +21.7%	TP53 / +19.6%	ATP7B / +13.0%	SCN10A / +28.3%
17-resistant	4.09151	0.196		VEGFB / +23.9%	VEGFC / +17.4%								LIG3 / +6.5%		AKT1 / +19.6%	GNGT1 / +13.0%	HRAS / +8.7%	MAD2L1 / +26.1%	NLRP1 / +28.3%		OPRM1 / +26.1%		ETS2 / +10.9%			SGK1 / +13.0%	TIGD1 / +13.0%	TP53 / +17.4%	ATP7B / +8.7%	SCN10A / +23.9%
18-resistant	4.09583	0.152		VEGFB / +2.2%	VEGFC / +2.2%			EIF4E2 / +21.7%	GSR / +21.7%	MTHFR / +13.0%		ERCC1 / +6.5%			AKT1 / +6.5%	GNGT1 / +10.9%	HRAS / +4.3%		NLRP1 / +10.9%	NRAS / +13.0%	OPRM1 / +6.5%	RAF1 / +17.4%	ETS2 / +26.1%		NEDD4L / +21.7%		TIGD1 / +10.9%			SCN10A / +15.2%
19-resistant	4.10127	0.152		VEGFB / +6.5%	VEGFC / +6.5%						MTR / +4.3%				AKT1 / +17.4%		HRAS / +13.0%	MAD2L1 / +10.9%	NLRP1 / +21.7%	NRAS / +13.0%	OPRM1 / +2.2%				NEDD4L / +19.6%				ATP7B / +10.9%	SCN10A / +15.2%
20-resistant	4.20066	0.152			VEGFC / +15.2%		EIF3K / +21.7%	EIF4E2 / +23.9%	GSR / +13.0%	MTHFR / +15.2%		ERCC1 / +8.7%		RAD50 / +34.8%	AKT1 / +19.6%		HRAS / +10.9%		NLRP1 / +2.2%	NRAS / +13.0%	OPRM1 / +15.2%		ETS2 / +32.6%		NEDD4L / +34.8%				ATP7B / +2.2%	SCN10A / +21.7%
21-resistant	4.27003	0.13		VEGFB / +4.3%		EIF3I / +19.6%			GSR / +28.3%		MTR / +23.9%		LIG3 / +10.9%		AKT1 / +37.0%	GNGT1 / +8.7%	HRAS / +28.3%	MAD2L1 / +26.1%		NRAS / +26.1%			ETS2 / +28.3%	KRAS / +21.7%	NEDD4L / +23.9%	SGK1 / +17.4%	TIGD1 / +28.3%		ATP7B / +26.1%
22-resistant	4.28904	0.087				EIF3I / +2.2%	EIF3K / +15.2%		GSR / +4.3%	MTHFR / +23.9%	MTR / +15.2%			RAD50 / +21.7%	AKT1 / +23.9%	GNGT1 / +21.7%	HRAS / +39.1%	MAD2L1 / +19.6%	NLRP1 / +8.7%	NRAS / +23.9%		RAF1 / +17.4%			NEDD4L / +28.3%
23-resistant	4.31515	0.13		VEGFB / +10.9%		EIF3I / +30.4%				MTHFR / +21.7%	MTR / +23.9%		LIG3 / +6.5%	RAD50 / +13.0%	AKT1 / +30.4%	GNGT1 / +30.4%	HRAS / +8.7%			NRAS / +19.6%			ETS2 / +15.2%	KRAS / +4.3%			TIGD1 / +26.1%	TP53 / +15.2%	ATP7B / +15.2%	SCN10A / +10.9%
24-resistant	4.33913	0.109				EIF3I / +19.6%			GSR / +15.2%	MTHFR / +8.7%	MTR / +21.7%				AKT1 / +28.3%	GNGT1 / +8.7%							ETS2 / +37.0%		NEDD4L / +17.4%	SGK1 / +6.5%	TIGD1 / +28.3%
25-resistant	4.34008	0.13	EGF / +2.2%	VEGFB / +15.2%	VEGFC / +17.4%	EIF3I / +26.1%		EIF4E2 / +10.9%	GSR / +13.0%	MTHFR / +13.0%	MTR / +17.4%	ERCC1 / +26.1%		RAD50 / +17.4%	AKT1 / +32.6%	GNGT1 / +17.4%	HRAS / +28.3%	MAD2L1 / +8.7%	NLRP1 / +23.9%	NRAS / +15.2%		RAF1 / +15.2%	ETS2 / +17.4%	KRAS / +15.2%	NEDD4L / +26.1%	SGK1 / +19.6%	TIGD1 / +28.3%	TP53 / +15.2%
26-resistant	4.40671	0.13		VEGFB / +28.3%	VEGFC / +8.7%	EIF3I / +32.6%		EIF4E2 / +8.7%		MTHFR / +13.0%	MTR / +28.3%	ERCC1 / +21.7%	LIG3 / +4.3%	RAD50 / +26.1%	AKT1 / +37.0%			MAD2L1 / +30.4%	NLRP1 / +15.2%	NRAS / +19.6%		RAF1 / +37.0%	ETS2 / +21.7%	KRAS / +17.4%	NEDD4L / +26.1%		TIGD1 / +45.7%	TP53 / +19.6%
27-resistant	4.42136	0.044	EGF / +23.9%	VEGFB / +28.3%		EIF3I / +30.4%	EIF3K / +21.7%		GSR / +19.6%		MTR / +26.1%	ERCC1 / +21.7%			AKT1 / +19.6%				NLRP1 / +13.0%	NRAS / +6.5%	OPRM1 / +26.1%			KRAS / +17.4%		SGK1 / +6.5%	TIGD1 / +30.4%	TP53 / +21.7%
28-resistant	4.43652	0.087		VEGFB / +26.1%	VEGFC / +17.4%	EIF3I / +15.2%	EIF3K / +15.2%		GSR / +10.9%	MTHFR / +32.6%	MTR / +13.0%	ERCC1 / +34.8%	LIG3 / +13.0%	RAD50 / +10.9%	AKT1 / +34.8%	GNGT1 / +19.6%		MAD2L1 / +23.9%	NLRP1 / +30.4%	NRAS / +10.9%	OPRM1 / +10.9%	RAF1 / +26.1%		KRAS / +28.3%	NEDD4L / +28.3%	SGK1 / +13.0%	TIGD1 / +41.3%	TP53 / +17.4%		SCN10A / +17.4%
29-resistant	4.4389	0.044		VEGFB / +26.1%	VEGFC / +21.7%	EIF3I / +26.1%			GSR / +17.4%	MTHFR / +26.1%	MTR / +34.8%	ERCC1 / +23.9%	LIG3 / +23.9%		AKT1 / +37.0%	GNGT1 / +21.7%			NLRP1 / +30.4%	NRAS / +28.3%			ETS2 / +21.7%	KRAS / +28.3%	NEDD4L / +32.6%	SGK1 / +6.5%	TIGD1 / +34.8%
30-resistant	4.44612	0.044		VEGFB / +26.1%		EIF3I / +19.6%	EIF3K / +19.6%			MTHFR / +17.4%	MTR / +30.4%	ERCC1 / +8.7%		RAD50 / +8.7%	AKT1 / +34.8%	GNGT1 / +13.0%			NLRP1 / +8.7%					KRAS / +26.1%	NEDD4L / +21.7%	SGK1 / +19.6%	TIGD1 / +34.8%	TP53 / +13.0%		SCN10A / +21.7%
31-resistant	4.46725	0.022		VEGFB / +17.4%	VEGFC / +15.2%	EIF3I / +26.1%		EIF4E2 / +8.7%			MTR / +26.1%				AKT1 / +28.3%				NLRP1 / +15.2%			RAF1 / +2.2%	ETS2 / +17.4%				TIGD1 / +26.1%
32-resistant	4.54975	0.022		VEGFB / +28.3%	VEGFC / +10.9%	EIF3I / +21.7%	EIF3K / +13.0%	EIF4E2 / +21.7%		MTHFR / +8.7%	MTR / +28.3%	ERCC1 / +23.9%		RAD50 / +6.5%	AKT1 / +21.7%	GNGT1 / +8.7%	HRAS / +8.7%	MAD2L1 / +19.6%		NRAS / +2.2%		RAF1 / +8.7%	ETS2 / +19.6%	KRAS / +26.1%	NEDD4L / +2.2%		TIGD1 / +34.8%	TP53 / +4.3%	ATP7B / +6.5%	SCN10A / +10.9%
33-resistant	4.5544	0		VEGFB / +23.9%	VEGFC / +4.3%	EIF3I / +15.2%	EIF3K / +10.9%				MTR / +13.0%	ERCC1 / +23.9%			AKT1 / +26.1%	GNGT1 / +17.4%		MAD2L1 / +4.3%					ETS2 / +21.7%	KRAS / +15.2%	NEDD4L / +4.3%		TIGD1 / +17.4%	TP53 / +6.5%	ATP7B / +10.9%
34-resistant	4.56543	0.022								MTHFR / +10.9%	MTR / +17.4%	ERCC1 / +17.4%		RAD50 / +13.0%	AKT1 / +21.7%	GNGT1 / +23.9%	HRAS / +17.4%			NRAS / +10.9%		RAF1 / +8.7%	ETS2 / +6.5%	KRAS / +21.7%	NEDD4L / +23.9%		TIGD1 / +26.1%	TP53 / +15.2%	ATP7B / +13.0%	SCN10A / +15.2%
35-resistant	4.66154	0.044	EGF / +8.7%	VEGFB / +34.8%	VEGFC / +21.7%	EIF3I / +17.4%					MTR / +10.9%	ERCC1 / +41.3%	LIG3 / +10.9%		AKT1 / +17.4%	GNGT1 / +8.7%					OPRM1 / +17.4%		ETS2 / +23.9%	KRAS / +19.6%		SGK1 / +17.4%	TIGD1 / +19.6%
36-resistant	4.7122	0.022	EGF / +10.9%	VEGFB / +28.3%		EIF3I / +8.7%						ERCC1 / +28.3%	LIG3 / +17.4%	RAD50 / +17.4%	AKT1 / +17.4%					NRAS / +8.7%		RAF1 / +6.5%	ETS2 / +13.0%				TIGD1 / +17.4%	TP53 / +4.3%		SCN10A / +15.2%
37-resistant	4.75945	0	EGF / +13.0%	VEGFB / +15.2%		EIF3I / +19.6%						ERCC1 / +10.9%			AKT1 / +17.4%			MAD2L1 / +17.4%			OPRM1 / +4.3%				NEDD4L / +13.0%			TP53 / +19.6%		SCN10A / +2.2%
38-resistant	4.76447	0.022	EGF / +19.6%	VEGFB / +15.2%		EIF3I / +10.9%	EIF3K / +17.4%					ERCC1 / +26.1%	LIG3 / +4.3%	RAD50 / +19.6%		GNGT1 / +15.2%					OPRM1 / +15.2%		ETS2 / +2.2%	KRAS / +6.5%			TIGD1 / +8.7%	TP53 / +2.2%
39-resistant	4.80688	0	EGF / +13.0	VEGFB / +17.4%				EIF4E2 / +15.2%			MTR / +4.3%							MAD2L1 / +15.2%					ETS2 / +19.6%					TP53 / +17.4%
40-resistant	4.82102	0.022		VEGFB / +21.7%	VEGFC / +26.1%	EIF3I / +15.2%						ERCC1 / +10.9%			AKT1 / +10.9%			MAD2L1 / +19.6%			OPRM1 / +13.0%	RAF1 / +2.2%							ATP7B / +13.0%
41-resistant	4.82391	0	EGF / +10.9%	VEGFB / +23.9%		EIF3I / +4.3%	EIF3K / +19.6%	EIF4E2 / +4.3%											NLRP1 / +17.4%							SGK1 / +8.7%	TIGD1 / +10.9%	TP53 / +13.0%
42-resistant	4.87615	0.022	EGF / +13.0%	VEGFB / +13.0%	VEGFC / +6.5%		EIF3K / +8.7%			MTHFR / +10.9%		ERCC1 / +13.0%	LIG3 / +10.9%	RAD50 / +2.2%		GNGT1 / +6.5%	HRAS / +4.3%	MAD2L1 / +6.5%	NLRP1 / +10.9%	NRAS / +8.7%	OPRM1 / +10.9%	RAF1 / +8.7%					TIGD1 / +2.2%	TP53 / +15.2%		SCN10A / +4.3%
43-resistant	4.95468	0.022		VEGFB / +6.5%		EIF3I / +4.3%				MTHFR / +4.3%			LIG3 / +4.3%							NRAS / +8.7%		RAF1 / +2.2%					TIGD1 / +10.9%	TP53 / +8.7%
44-resistant	5	0.044			VEGFC / -
* Percentages represent increase in misclassification if gene is removed from SVM model

## Sheet: Suppl. Table S2C
Supplementary Table S2C. SVM Models Based on Varying Resistance Thresholds and Impacts on Misclassification, Categorized by Gene Function for Oxaliplatin
			Apoptosis		Immune System						Signal Transduction							Metabolism										Transcription					Transporters / Membrane				Uncharacterized
#	GI50	%error	BCL2	CSMD1	FCGR2A	HLA-B	ICAM5	LTA	MPO	SIAE	BRAF	IGF1	IGF1R	KISS1	KIT	KLC3	NOTCH1	AGXT	APOBEC2	NAGK	NAT2	NQO1	PANK3	PROC	PRSS1	SGPP2	UGT1A1	HIF1A	KLF3	MSH2	NFE2L2	PARP15	ABCG2	CLCN6	SLC47A1	SLCO1B1	GRTP1
2-resistant	3.54	-
3-resistant	3.83268	0								SIAE / +4.3%							NOTCH1 / +8.5%	AGXT / +10.6%							PRSS1 / +12.8%									CLCN6 / +8.5%	SLC47A1 / +2.1%	SLCO1B1 / +4.3%
4-resistant	4.37366	0.0426								SIAE / +10.6%			IGF1R / +8.5%	KISS1 / +10.6%						NAGK / +4.3%		NQO1 / +4.3%	PANK3 / +12.8%	PROC / +4.3%	PRSS1 / +12.8%		UGT1A1 / +8.5%	HIF1A / +8.5%		MSH2 / +8.5%		PARP15 / +8.5%		CLCN6 / +12.8%	SLC47A1 / +12.8%
5-resistant	4.38934	0.0213								SIAE / +4.3%			IGF1R / +10.6%							NAGK / +14.9%	NAT2 / +2.1%		PANK3 / +6.4%		PRSS1 / +8.5%	SGPP2 / +6.4%	UGT1A1 / +8.5%	HIF1A / +8.5%				PARP15 / +10.6%		CLCN6 / +17%
6-resistant	4.45842	0.0426			FCGR2A / +10.6%	HLA-B / +8.5%														NAGK / +8.5%				PROC / +10.6%	PRSS1 / +6.4%	SGPP2 / +12.8%	UGT1A1 / +8.5%					PARP15 / +8.5%			SLC47A1 / +8.5%		GRTP1 / +4.3%
7-resistant	4.53313	0.0213								SIAE / +8.5%			IGF1R / +8.5%							NAGK / +10.6%					PRSS1 / +6.4%	SGPP2 / +6.4%		HIF1A / +12.8%				PARP15 / +10.6%					GRTP1 / +23.4%
8-resistant	4.56067	0								SIAE / +23.4%								AGXT / +6.4%		NAGK / +19.1%							UGT1A1 / +14.9%	HIF1A / +23.4%		MSH2 / +17%		PARP15 / +19.1%			SLC47A1 / +17%		GRTP1 / +25.5%
9-resistant	4.70333	0.0851			FCGR2A / +17%				MPO / +6.4%	SIAE / +14.9%			IGF1R / +17%	KISS1 / +14.9%	KIT / +8.5%	KLC3 / +19.1%		AGXT / +14.9%	APOBEC2 / +12.8%			NQO1 / +12.8%		PROC / +12.8%	PRSS1 / +21.3%	SGPP2 / +8.5%	UGT1A1 / +12.8%	HIF1A / +4.3%			NFE2L2 / +4.3%	PARP15 / +12.8%		CLCN6 / +19.1%	SLC47A1 / +14.9%	SLCO1B1 / +14.9%	GRTP1 / +10.6%
10-resistant	4.73049	0.0851	BCL2 / +2.1%		FCGR2A / +25.5%		ICAM5 / +2.1%			SIAE / +17%	BRAF / +2.1%	IGF1 / +12.8%	IGF1R / +6.4%	KISS1 / +19.1%	KIT / +19.1%	KLC3 / +12.8%		AGXT / +34%		NAGK / +17%			PANK3 / +6.4%			SGPP2 / +14.9%				MSH2 / +19.1%	NFE2L2 / +12.8%	PARP15 / +10.6%		CLCN6 / +12.8%	SLC47A1 / +21.3%	SLCO1B1 / +10.6%
11-resistant	4.74473	0.0851						LTA / +10.6%		SIAE / +17%							NOTCH1 / +8.5%		APOBEC2 / +17%	NAGK / +14.9%	NAT2 / +6.4%				PRSS1 / +19.1%				KLF3 / +2.1%	MSH2 / +10.6%		PARP15 / +12.8%			SLC47A1 / +14.9%
12-resistant	4.74715	0.0638	BCL2 / +4.3%							SIAE / +17%					KIT / +6.4%				APOBEC2 / +6.4%	NAGK / +14.9%								HIF1A / +10.6%						CLCN6 / +14.9%
13-resistant	4.8041	0.0851	BCL2 / +12.8%							SIAE / +19.1%										NAGK / +17%			PANK3 / +2.1%					HIF1A / +19.1%						CLCN6 / +21.3%	SLC47A1 / +12.8%
14-resistant	4.86328	0.0851	BCL2 / +12.8%	CSMD1 / +21.3%	FCGR2A / +27.7%					SIAE / +23.4%			IGF1R / +4.3%	KISS1 / +23.4%	KIT / +25.5%	KLC3 / +14.9%	NOTCH1 / +17%	AGXT / +21.3%		NAGK / +21.3%	NAT2 / +17%	NQO1 / +4.3%	PANK3 / +14.9%				UGT1A1 / +27.7%		KLF3 / +23.4%			PARP15 / +8.5%	ABCG2 / +25.5%	CLCN6 / +12.8%	SLC47A1 / +27.7%
15-resistant	4.88941	0.0213		CSMD1 / +27.7%	FCGR2A / +31.9%		ICAM5 / +6.4%			SIAE / +31.9%	BRAF / +27.7%	IGF1 / +25.5%	IGF1R / +23.4%	KISS1 / +14.9%	KIT / +29.8%			AGXT / +17%		NAGK / +29.8%	NAT2 / +19.1%		PANK3 / +4.3%	PROC / +34%			UGT1A1 / +27.7%		KLF3 / +21.3%	MSH2 / +17%	NFE2L2 / +6.4%			CLCN6 / +21.3%	SLC47A1 / +34%	SLCO1B1 / +2.1%
16-resistant	4.90309	0.0851				HLA-B / +10.6%	ICAM5 / +17%			SIAE / +12.8%	BRAF / +6.4%	IGF1 / +6.4%	IGF1R / +12.8%		KIT / +8.5%					NAGK / +4.3%							UGT1A1 / +17%	HIF1A / +19.1%				PARP15 / +10.6%
17-resistant	4.97469	0.0638		CSMD1 / +8.5%	FCGR2A / +10.6%		ICAM5 / +21.3%			SIAE / +27.7%	BRAF / +34%			KISS1 / +10.6%	KIT / +17%			AGXT / +27.7%	APOBEC2 / +10.6%			NQO1 / +8.5%					UGT1A1 / +27.7%	HIF1A / +31.9%						CLCN6 / +19.1%	SLC47A1 / +23.4%	SLCO1B1 / +17%
18-resistant	5.02228	0.0851			FCGR2A / +12.8%	HLA-B / +4.3%	ICAM5 / +14.9%			SIAE / +31.9%	BRAF / +27.7%	IGF1 / +19.1%	IGF1R / +8.5%	KISS1 / +12.8%	KIT / +6.4%	KLC3 / +6.4%		AGXT / +12.8%	APOBEC2 / +12.8%				PANK3 / +10.6%	PROC / +4.3%		SGPP2 / +6.4%	UGT1A1 / +14.9%				NFE2L2 / +25.5%				SLC47A1 / +12.8%	SLCO1B1 / +6.4%
19-resistant	5.09205	0.0851	BCL2 / +8.5%		FCGR2A / +10.6%	HLA-B / +8.5%	ICAM5 / +6.4%			SIAE / +27.7%	BRAF / +12.8%	IGF1 / +23.4%		KISS1 / +17%				AGXT / +14.9%	APOBEC2 / +8.5%	NAGK / +2.1%	NAT2 / +10.6%					SGPP2 / +4.3%	UGT1A1 / +6.4%		KLF3 / +12.8%	MSH2 / +19.1%	NFE2L2 / +19.1%	PARP15 / +2.1%			SLC47A1 / +14.9%	SLCO1B1 / +2.1%	GRTP1 / +8.5%
20-resistant	5.10237	0.0426			FCGR2A / +6.4%				MPO / +8.5%	SIAE / +12.8%	BRAF / +14.9%	IGF1 / +17%	IGF1R / +6.4%					AGXT / +21.3%		NAGK / +23.4%	NAT2 / +10.6%	NQO1 / +4.3%	PANK3 / +25.5%	PROC / +10.6%	PRSS1 / +4.3%	SGPP2 / +6.4%	UGT1A1 / +14.9%		KLF3 / +8.5%	MSH2 / +19.1%	NFE2L2 / +19.1%				SLC47A1 / +14.9%	SLCO1B1 / +2.1%
21-resistant	5.1891	0.0638	BCL2 / +2.1%		FCGR2A / +6.4%		ICAM5 / +8.5%			SIAE / +21.3%	BRAF / +25.5%	IGF1 / +19.1%	IGF1R / +6.4%			KLC3 / +4.3%	NOTCH1 / +10.6%	AGXT / +4.3%		NAGK / +2.1%	NAT2 / +23.4%	NQO1 / +2.1%		PROC / +8.5%	PRSS1 / +4.3%	SGPP2 / +4.3%	UGT1A1 / +8.5%		KLF3 / +4.3%		NFE2L2 / +12.8%			CLCN6 / +17%	SLC47A1 / +25.5%	SLCO1B1 / +14.9%
22-resistant	5.19314	0.0638	BCL2 / +8.5%				ICAM5 / +4.3%		MPO / +8.5%	SIAE / +21.3%	BRAF / +29.8%	IGF1 / +14.9%				KLC3 / +10.6%	NOTCH1 / +19.1%	AGXT / +8.5%					PANK3 / +10.6%	PROC / +2.1%			UGT1A1 / +2.1%				NFE2L2 / +14.9%			CLCN6 / +8.5%	SLC47A1 / +27.7%	SLCO1B1 / +8.5%
23-resistant	5.27246	0.0213							MPO / +25.5%	SIAE / +34%	BRAF / +36.2%	IGF1 / +21.3%			KIT / +17%			AGXT / +19.1%			NAT2 / +10.6%	NQO1 / +19.1%	PANK3 / +14.9%			SGPP2 / +2.1%	UGT1A1 / +17%			MSH2 / +6.4%	NFE2L2 / +23.4%				SLC47A1 / +6.4%	SLCO1B1 / +14.9%
24-resistant	5.30803	0.0213			FCGR2A / +17%				MPO / +29.8%		BRAF / +23.4%	IGF1 / +29.8%					NOTCH1 / +25.5%	AGXT / +27.7%	APOBEC2 / +2.1%	NAGK / +23.4%	NAT2 / +19.1%		PANK3 / +34%		PRSS1 / +21.3%		UGT1A1 / +27.7%			MSH2 / +34%	NFE2L2 / +27.7%			CLCN6 / +25.5%
25-resistant	5.34969	0.0851			FCGR2A / +25.5%			LTA / +8.5%	MPO / +19.1%	SIAE / +19.1%	BRAF / +31.9%	IGF1 / +23.4%	IGF1R / +17%	KISS1 / +2.1%		KLC3 / +6.4%	NOTCH1 / +23.4%	AGXT / +4.3%	APOBEC2 / +19.1%	NAGK / +8.5%	NAT2 / +6.4%	NQO1 / +8.5%	PANK3 / +14.9%	PROC / +2.1%			UGT1A1 / +12.8%		KLF3 / +14.9%	MSH2 / +10.6%	NFE2L2 / +23.4%	PARP15 / +6.4%	ABCG2 / +10.6%	CLCN6 / +27.7%	SLC47A1 / +19.1%	SLCO1B1 / +17%
26-resistant	5.35458	0.0638						LTA / +6.4%		SIAE / +29.8%	BRAF / +19.1%									NAGK / +4.3%		NQO1 / +12.8%					UGT1A1 / +12.8%							CLCN6 / +19.1%	SLC47A1 / +19.1%	SLCO1B1 / +2.1%
27-resistant	5.37986	0.0851					ICAM5 / +12.8%			SIAE / +21.3%	BRAF / +21.3%	IGF1 / +2.1%		KISS1 / +6.4%				AGXT / +8.5%	APOBEC2 / +19.1%	NAGK / +17%			PANK3 / +2.1%	PROC / +4.3%			UGT1A1 / +12.8%				NFE2L2 / +27.7%			CLCN6 / +14.9%	SLC47A1 / +10.6%	SLCO1B1 / +6.4%
28-resistant	5.41229	0.0851			FCGR2A / +10.6%				MPO / +4.3%	SIAE / +6.4%	BRAF / +12.8%	IGF1 / +29.8%		KISS1 / +21.3%						NAGK / +8.5%		NQO1 / +19.1%					UGT1A1 / +19.1%	HIF1A / +10.6%		MSH2 / +12.8%	NFE2L2 / +29.8%			CLCN6 / +10.6%
29-resistant	5.43063	0.0638						LTA / +14.9%		SIAE / +25.5%	BRAF / +17%			KISS1 / +8.5%						NAGK / +2.1%			PANK3 / +6.4%	PROC / +8.5%		SGPP2 / +2.1%	UGT1A1 / +4.3%					PARP15 / +4.3%		CLCN6 / +12.8%	SLC47A1 / +19.1%	SLCO1B1 / +6.4%
30-resistant	5.44009	0.0426					ICAM5 / +17%			SIAE / +21.3%	BRAF / +14.9%									NAGK / +10.6%							UGT1A1 / +12.8%				NFE2L2 / +21.3%			CLCN6 / +14.9%		SLCO1B1 / +2.1%	GRTP1 / +4.3%
31-resistant	5.44612	0.0426								SIAE / +27.7%				KISS1 / +12.8%						NAGK / +14.9%		NQO1 / +21.3%		PROC / +2.1%							NFE2L2 / +19.1%	PARP15 / +17%			SLC47A1 / +14.9%	SLCO1B1 / +8.5%
32-resistant	5.44733	0.0426			FCGR2A / +4.3%		ICAM5 / +14.9%			SIAE / +25.5%	BRAF / +6.4%			KISS1 / +8.5%						NAGK / +12.8%		NQO1 / +10.6%	PANK3 / +10.6%			SGPP2 / +8.5%	UGT1A1 / +4.3%				NFE2L2 / +17%	PARP15 / +6.4%		CLCN6 / +14.9%	SLC47A1 / +8.5%	SLCO1B1 / +6.4%
33-resistant	5.45717	0.0213								SIAE / +14.9%			IGF1R / +2.1%	KISS1 / +12.8%		KLC3 / +6.4%				NAGK / +8.5%		NQO1 / +8.5%				SGPP2 / +8.5%					NFE2L2 / +19.1%	PARP15 / +10.6%					GRTP1 / +10.6%
34-resistant	5.45967	0						LTA / +12.8%	MPO / +6.4%	SIAE / +25.5%		IGF1 / +12.8%	IGF1R / +4.3%	KISS1 / +19.1%		KLC3 / +17%				NAGK / +10.6%	NAT2 / +8.5%		PANK3 / +6.4%	PROC / +12.8%		SGPP2 / +10.6%					NFE2L2 / +23.4%	PARP15 / +19.1%		CLCN6 / +6.4%			GRTP1 / +17%
35-resistant	5.51713	0	BCL2 / +14.9%				ICAM5 / +8.5%	LTA / +8.5%	MPO / +8.5%	SIAE / +19.1%				KISS1 / +12.8%						NAGK / +10.6%	NAT2 / +6.4%	NQO1 / +10.6%				SGPP2 / +10.6%					NFE2L2 / +10.6%	PARP15 / +25.5%		CLCN6 / +6.4%	SLC47A1 / +12.8%		GRTP1 / +21.3%
36-resistant	5.54212	0						LTA / +4.3%		SIAE / +23.4%				KISS1 / +14.9%																	NFE2L2 / +4.3%	PARP15 / +21.3%					GRTP1 / +12.8%
37-resistant	5.54516	0							MPO / +4.3%	SIAE / +4.3%				KISS1 / +10.6%		KLC3 / +6.4%				NAGK / +6.4%			PANK3 / +10.6%								NFE2L2 / +10.6%	PARP15 / +21.3%			SLC47A1 / +2.1%	SLCO1B1 / +10.6%	GRTP1 / +4.3%
38-resistant	5.55909	0		CSMD1 / +4.3%						SIAE / +10.6%	BRAF / +25.5%		IGF1R / +6.4%								NAT2 / +21.3%	NQO1 / +14.9%				SGPP2 / +8.5%			KLF3 / +21.3%						SLC47A1 / +17%	SLCO1B1 / +14.9%
39-resistant	5.5986	0		CSMD1 / +14.9%		HLA-B / +14.9%				SIAE / +12.8%	BRAF / +21.3%			KISS1 / +4.3%		KLC3 / +17%		AGXT / +12.8%		NAGK / +8.5%	NAT2 / +10.6%	NQO1 / +19.1%	PANK3 / +6.4%	PROC / +6.4%		SGPP2 / +17%	UGT1A1 / +4.3%	HIF1A / +6.4%	KLF3 / +14.9%			PARP15 / +14.9%			SLC47A1 / +10.6%
40-resistant	5.61261	0		CSMD1 / +17%						SIAE / +6.4%	BRAF / +8.5%											NQO1 / +10.6%	PANK3 / +4.3%			SGPP2 / +10.6%	UGT1A1 / +14.9%		KLF3 / +14.9%		NFE2L2 / +12.8%	PARP15 / +10.6%			SLC47A1 / +4.3%	SLCO1B1 / +2.1%	GRTP1 / +6.4%
41-resistant	5.69897	0		CSMD1 / +12.8%					MPO / +19.1%	SIAE / +14.9%				KISS1 / +12.8%													UGT1A1 / +8.5%					PARP15 / +19.1%					GRTP1 / +19.1%
42-resistant	5.75203	0		CSMD1 / +12.8%					MPO / +2.1%	SIAE / +8.5%	BRAF / +10.6%	IGF1 / +6.4%	IGF1 / +8.5%						APOBEC2 / +4.3%			NQO1 / +2.1%	PANK3 / +6.4%				UGT1A1 / +8.5%		KLF3 / +8.5%	MSH2 / +10.6%		PARP15 / +17%			SLC47A1 / +2.1%	SLCO1B1 / +2.1%
43-resistant	5.80688	0.0213								SIAE / +6.4%		IGF1 / +10.6%													PRSS1 / +10.6%	SGPP2 / +10.6%	UGT1A1 / +6.4%		KLF3 / +6.4%	MSH2 / +4.3%						SLCO1B1 / +8.5%
44-resistant	5.83268	0.0213		CSMD1 / +8.5%								IGF1 / +12.8%					NOTCH1 / +17%				NAT2 / +10.6%			PROC / +8.5%		SGPP2 / +6.4%			KLF3 / +10.6%	MSH2 / +10.6%					SLC47A1 / +8.5%
45-resistant	5.85387	0.0213								SIAE / +2.1%										NAGK / +2.1%		NQO1 / +2.1%			PRSS1 / +2.1%	SGPP2 / +2.1%									SLC47A1 / +2.1%
* Percentages represent increase in misclassification if gene is removed from SVM model

## Sheet: Suppl. Table S3A
Supplementary Table S3A. Cisplatin SVM Models Derived for a Range of Response Thresholds Using Log-Loss Minimization
	SVM Statistics		Genes selected in SVM models
No. resistant cell lines	Minimized Log-Loss
2-resistant	1.771*		ATP7B	BARD1	BCL2	BCL2L1	CDKN2C	CFLAR	ERCC2	ERCC6	FAAP24	FEN1	FOS	GSTO1	GSTP1	MAP3K1	MAPK13	MAPK3	MSH2	MT2A	NFKB1	NFKB2	PNKP	PRKCB	SLC31A2	SNAI1	TP63	TWIST1
3-resistant	0.00332465		BARD1	BCL2	BCL2L1	CDKN2C	CFLAR	ERCC6	FAAP24	GSTO1	MAP3K1	MAPK13	MAPK3	MSH2	NFKB2	PNKP	POLD1	POLQ	PRKAA2	PRKCB	SNAI1	TLR4	TP63	TWIST1
4-resistant	0.202605		ATP7B	BARD1	BCL2	BCL2L1	CFLAR	ERCC2	ERCC6	FAAP24	FEN1	FOS	MAPK13	MSH2	NFKB2	PNKP	POLD1	POLQ	PRKAA2	PRKCA	PRKCB	SLC22A5	SLC31A2	SNAI1	TLR4	TP63	TWIST1
5-resistant	0.0799784		ATP7B	BARD1	BCL2	BCL2L1	CDKN2C	CFLAR	ERCC2	ERCC6	FAAP24	FEN1	GSTO1	GSTP1	MAPK13	MAPK3	MSH2	NFKB1	NFKB2	POLD1	POLQ	SNAI1
6-resistant	0.0182357		BARD1	BCL2	BCL2L1	CDKN2C	FAAP24	FEN1	GSTP1	MSH2	NFKB1	NFKB2	PNKP	POLD1	POLQ	PRKAA2	PRKCA	PRKCB	SNAI1	TLR4
7-resistant	0.0401273		BCL2	BCL2L1	CDKN2C	FEN1	GSTP1	MSH2	NFKB1	NFKB2	PNKP	POLD1	PRKAA2	PRKCA	PRKCB	TLR4
8-resistant	0.0852677		ATP7B	BARD1	BCL2	BCL2L1	CDKN2C	ERCC2	ERCC6	FAAP24	FEN1	GSTP1	MAPK3	MSH2	POLD1	PRKCA	PRKCB	TLR4	TWIST1
9-resistant	0.0479677		BARD1	BCL2	BCL2L1	CDKN2C	FEN1	MAP3K1	MAPK3	NFKB2	PNKP	POLD1	PRKAA2	PRKCA	PRKCB	TWIST1
10-resistant	0.0673168		ATP7B	BARD1	BCL2	BCL2L1	CDKN2C	ERCC2	ERCC6	FEN1	GSTO1	GSTP1	MAP3K1	PNKP	POLD1	PRKAA2	PRKCB	SNAI1	TWIST1
11-resistant	0.055175		BCL2	BCL2L1	CDKN2C	CFLAR	ERCC6	FAAP24	FEN1	FOS	GSTO1	MAP3K1	POLD1	PRKAA2	PRKCB	TLR4
12-resistant	0.18242		ATP7B	BARD1	BCL2	BCL2L1	CDKN2C	CFLAR	ERCC6	GSTP1	MAP3K1	MAPK3	PNKP	POLD1	POLQ	PRKAA2	PRKCB	SLC31A2	TP63
13-resistant	0.22518		BARD1	CFLAR	FAAP24	PNKP	POLQ	PRKAA2	PRKCA	PRKCB	SNAI1	TP63
14-resistant	0.35601		BARD1	CFLAR	ERCC2	ERCC6	FAAP24	PNKP	POLQ	PRKAA2	PRKCA	PRKCB	SLC22A5	SNAI1	TP63
15-resistant	0.380663		ATP7B	BCL2	BCL2L1	FAAP24	FEN1	MAP3K1	MAPK13	MAPK3	NFKB2
16-resistant	0.335106		ATP7B	BCL2	BCL2L1	ERCC2	FAAP24	FEN1	FOS	MAP3K1	MAPK3	PNKP	PRKAA2	SLC22A5
17-resistant	0.132638		ATP7B	BCL2	BCL2L1	FEN1	GSTO1	MAP3K1	MAPK3	MT2A	NFKB1	NFKB2	PNKP	POLQ	PRKAA2	PRKCA	TLR4	TP63
18-resistant	0.381426		ATP7B	BARD1	BCL2	BCL2L1	CDKN2C	CFLAR	ERCC2	FAAP24	FEN1	MAP3K1	MAPK13	MAPK3	MSH2	NFKB1	NFKB2	POLD1	SLC22A5	TLR4
19-resistant	0.311317		ATP7B	BCL2L1	CFLAR	MAP3K1	MAPK3	NFKB1	POLD1	SLC22A5	TLR4	TP63	TWIST1
20-resistant	0.274973		ATP7B	BARD1	BCL2	BCL2L1	ERCC2	FAAP24	FEN1	FOS	MAP3K1	MAPK13	MAPK3	MSH2	MT2A	NFKB1	PNKP	POLQ	PRKCB	SLC22A5	SNAI1
21-resistant	0.160769		ATP7B	BARD1	BCL2	BCL2L1	CDKN2C	CFLAR	FAAP24	FEN1	FOS	MAP3K1	MAPK13	MAPK3	MSH2	NFKB1	POLD1	PRKCA	SLC22A5	SNAI1
22-resistant	0.232105		ATP7B	BARD1	BCL2	BCL2L1	CFLAR	ERCC2	FAAP24	FEN1	FOS	MAP3K1	MAPK13	MAPK3	MT2A	NFKB1	POLD1	POLQ	PRKCB	SLC31A2	SNAI1
23-resistant	0.429844		ATP7B	BARD1	BCL2	BCL2L1	CDKN2C	CFLAR	ERCC2	FAAP24	FEN1	FOS	GSTP1	MAP3K1	MAPK13	MAPK3	NFKB1	PNKP	POLD1	POLQ	PRKCA	SLC31A2	SNAI1
24-resistant	0.218476		ATP7B	BARD1	BCL2	BCL2L1	FAAP24	FEN1	FOS	GSTO1	MAP3K1	MAPK3	NFKB1	POLD1	PRKAA2	SNAI1	TP63
25-resistant	0.125985		ATP7B	BARD1	BCL2	BCL2L1	ERCC2	FAAP24	GSTP1	MAP3K1	MAPK13	NFKB1	PNKP	POLD1	SLC22A5	SNAI1	TWIST1
26-resistant	0.248216		ATP7B	BARD1	BCL2	BCL2L1	ERCC2	FAAP24	GSTP1	MAP3K1	MAPK13	MAPK3	NFKB1	PRKCA	SNAI1	TLR4
27-resistant	0.253151		BARD1	BCL2L1	CFLAR	ERCC6	FAAP24	FEN1	FOS	GSTO1	GSTP1	MAP3K1	MAPK3	NFKB1	NFKB2	PNKP	POLD1	POLQ	PRKAA2	PRKCA	SLC22A5	SLC31A2	TP63	TWIST1
28-resistant	0.112171		BARD1	BCL2	BCL2L1	CDKN2C	CFLAR	FAAP24	FEN1	MAP3K1	MAPK3	NFKB1	POLD1	POLQ	PRKCA	SLC22A5	SLC31A2	TWIST1
29-resistant	0.191782		ATP7B	BCL2	BCL2L1	CDKN2C	CFLAR	FAAP24	MAP3K1	MAPK3	MT2A	NFKB1	NFKB2	PNKP	POLQ	SLC22A5	SLC31A2	TP63
30-resistant	0.258059		ATP7B	BARD1	BCL2	BCL2L1	CDKN2C	CFLAR	ERCC2	FAAP24	FEN1	FOS	GSTP1	MAP3K1	MAPK3	MT2A	NFKB1	PNKP	POLD1	POLQ	SLC22A5	SLC31A2	TWIST1
31-resistant	0.257161		ATP7B	BARD1	BCL2	BCL2L1	CDKN2C	CFLAR	FAAP24	FEN1	MAP3K1	MAPK3	MT2A	NFKB1	PNKP	PRKCB	SLC22A5	SLC31A2	TLR4	TWIST1
32-resistant	0.268937		ATP7B	BARD1	BCL2	BCL2L1	CFLAR	ERCC6	FAAP24	GSTP1	MAP3K1	MAPK13	MAPK3	MSH2	MT2A	NFKB1	NFKB2	POLD1	POLQ	PRKAA2	PRKCA	TLR4	TP63
33-resistant	0.185144		ATP7B	BARD1	BCL2	BCL2L1	CFLAR	ERCC2	ERCC6	FAAP24	FOS	GSTO1	GSTP1	MAP3K1	MAPK13	MAPK3	MSH2	NFKB1	PNKP	POLD1	POLQ	PRKAA2	PRKCB	SLC22A5	SLC31A2	TLR4	TP63
34-resistant	0.152491		BARD1	BCL2L1	CDKN2C	CFLAR	ERCC2	ERCC6	GSTO1	MAP3K1	MAPK13	MAPK3	MSH2	NFKB1	NFKB2	POLD1	POLQ	PRKAA2	PRKCB	SLC22A5	SLC31A2	SNAI1	TLR4	TP63	TWIST1
35-resistant	0.00697198		BARD1	CDKN2C	CFLAR	FAAP24	MAP3K1	MAPK3	MSH2	NFKB2	PNKP	POLD1	SLC22A5	SLC31A2	SNAI1	TWIST1
36-resistant	0.0765416		ATP7B	BARD1	BCL2L1	CDKN2C	CFLAR	ERCC2	ERCC6	FAAP24	FEN1	FOS	GSTO1	GSTP1	MAP3K1	MAPK3	MSH2	MT2A	NFKB1	NFKB2	POLD1	POLQ	PRKAA2	PRKCA	PRKCB	SLC31A2	SNAI1	TLR4	TP63	TWIST1
37-resistant	1.772*		ATP7B	BARD1	BCL2L1	CFLAR	ERCC2	ERCC6	FAAP24	FOS	GSTO1	MSH2	MT2A	NFKB1	NFKB2	PNKP	PRKAA2	PRKCA	PRKCB	SLC31A2	SNAI1	TLR4	TP63	TWIST1
* exceeds theoretical limit of log-loss of 1

## Sheet: Suppl. Table S3B
Supplementary Table S3B. Carboplatin SVM Models Derived for a Range of Response Thresholds Using Log-Loss Minimization
	SVM Statistics		Genes selected in SVM models
No. resistant cell lines	Minimized Log-Loss
2-resistant	1.505*		EIF3I	EIF4E2	ERCC1	ETS2	GNGT1	GSR	LIG3	MAD2L1	MTR	NEDD4L	NLRP1	RAD50	RAF1	SCN10A	SGK1	TIGD1	TP53	VEGFB
3-resistant	0.0124452		AKT1	ATP7B	EIF3K	EIF4E2	ERCC1	ETS2	GNGT1	GSR	KRAS	LIG3	MAD2L1	MTHFR	MTR	NEDD4L	NRAS	OPRM1	RAD50	SCN10A	SGK1	TP53	VEGFB	VEGFC
4-resistant	0.0660055		AKT1	EGF	EIF3I	EIF3K	EIF4E2	ERCC1	ETS2	GNGT1	GSR	HRAS	KRAS	MAD2L1	MTR	NEDD4L	NLRP1	OPRM1	RAD50	RAF1	SGK1	TIGD1	TP53	VEGFC
5-resistant	0.10661		EGF	EIF3I	EIF4E2	ETS2	GNGT1	HRAS	MTR	NEDD4L	NLRP1	NRAS	OPRM1	RAF1	SCN10A	SGK1	TP53	VEGFC
6-resistant	0.197584		EGF	EIF3I	EIF3K	EIF4E2	ERCC1	ETS2	GNGT1	KRAS	MAD2L1	MTHFR	MTR	NEDD4L	NLRP1	OPRM1	RAD50	RAF1	SCN10A	SGK1	TP53	VEGFC
7-resistant	0.27398		AKT1	EGF	EIF3I	EIF3K	EIF4E2	ETS2	GNGT1	GSR	KRAS	MAD2L1	MTR	NEDD4L	NLRP1	OPRM1	RAD50	RAF1	SCN10A	SGK1	TP53	VEGFC
8-resistant	0.223078		EIF3K	EIF4E2	ERCC1	GSR	KRAS	LIG3	MAD2L1	MTHFR	MTR	NLRP1	RAD50	SGK1	TIGD1	TP53	VEGFB	VEGFC
9-resistant	0.171943		EIF3I	EIF3K	EIF4E2	ERCC1	GNGT1	MTHFR	NEDD4L	NLRP1	NRAS	RAD50	RAF1	SCN10A	TP53
10-resistant	0.0476579		AKT1	EIF4E2	LIG3	MAD2L1	OPRM1	RAD50	RAF1	SGK1	VEGFB	VEGFC
11-resistant	0.254794		EIF3K	EIF4E2	ERCC1	GNGT1	HRAS	KRAS	MAD2L1	MTR	NEDD4L	NLRP1	OPRM1	RAD50	RAF1	SCN10A	TP53
12-resistant	0.380763		EGF	EIF3I	EIF4E2	ERCC1	ETS2	GSR	KRAS	LIG3	MTHFR	NEDD4L	OPRM1	RAD50	SCN10A	SGK1	TIGD1	TP53	VEGFB	VEGFC
13-resistant	0.304664		AKT1	EIF3I	ERCC1	GNGT1	LIG3	MAD2L1	NLRP1	NRAS	SGK1	VEGFB	VEGFC
14-resistant	0.472497		AKT1	EIF3K	GNGT1	LIG3	MAD2L1	MTHFR	NEDD4L	SCN10A	SGK1	VEGFB	VEGFC
15-resistant	0.438286		EGF	EIF3K	EIF4E2	ERCC1	GNGT1	GSR	KRAS	LIG3	MAD2L1	MTR	NEDD4L	NLRP1	RAD50	TIGD1	TP53
16-resistant	0.362758		EGF	EIF3I	EIF3K	EIF4E2	ERCC1	GNGT1	KRAS	MAD2L1	MTR	RAD50	TIGD1	TP53
17-resistant	0.317973		EGF	EIF3I	EIF3K	EIF4E2	ERCC1	GNGT1	GSR	KRAS	MAD2L1	MTHFR	MTR	NEDD4L	NLRP1	OPRM1	TP53
18-resistant	0.343999		EGF	EIF3I	EIF3K	EIF4E2	ERCC1	GNGT1	KRAS	MAD2L1	MTR	NEDD4L	NLRP1	SCN10A	TIGD1	TP53
19-resistant	0.454292		EGF	EIF3K	EIF4E2	GSR	KRAS	LIG3	MTHFR	MTR	NEDD4L	OPRM1	RAD50	SCN10A	TIGD1	TP53	VEGFC
20-resistant	0.537985		AKT1	EGF	EIF3K	EIF4E2	ERCC1	GNGT1	GSR	KRAS	LIG3	MTR	NLRP1	RAD50	TIGD1	TP53	VEGFC
21-resistant	0.500045		EGF	EIF3K	EIF4E2	ERCC1	GNGT1	GSR	KRAS	LIG3	MAD2L1	MTR	NLRP1	RAD50	SCN10A	TIGD1	TP53	VEGFC
22-resistant	0.506514		AKT1	EGF	EIF3K	EIF4E2	ERCC1	GNGT1	GSR	KRAS	LIG3	MAD2L1	MTR	NLRP1	OPRM1	RAD50	SCN10A	TIGD1	TP53	VEGFC
23-resistant	0.518422		AKT1	EGF	EIF3I	EIF3K	EIF4E2	ERCC1	GNGT1	GSR	KRAS	LIG3	MAD2L1	MTHFR	MTR	NLRP1	OPRM1	RAD50	SCN10A	TIGD1	TP53	VEGFC
24-resistant	0.506659		AKT1	EGF	EIF3I	ERCC1	ETS2	GNGT1	HRAS	LIG3	MAD2L1	MTHFR	MTR	NEDD4L	NLRP1	NRAS	OPRM1	RAD50	RAF1	SCN10A	SGK1	TIGD1	TP53	VEGFB	VEGFC
25-resistant	0.42468		AKT1	EGF	EIF3I	ERCC1	ETS2	GNGT1	KRAS	MAD2L1	MTHFR	MTR	NEDD4L	NLRP1	NRAS	RAD50	RAF1	SCN10A	SGK1	TIGD1	TP53	VEGFB	VEGFC
26-resistant	0.43449		AKT1	EIF3I	EIF3K	EIF4E2	ERCC1	HRAS	MTHFR	NEDD4L	RAF1	SCN10A	SGK1	VEGFB	VEGFC
27-resistant	0.324061		AKT1	EGF	EIF3I	ERCC1	GNGT1	KRAS	MAD2L1	MTHFR	MTR	NEDD4L	NLRP1	NRAS	RAD50	RAF1	SGK1	TIGD1	TP53	VEGFB	VEGFC
28-resistant	0.0877411		AKT1	EIF3I	ERCC1	GNGT1	GSR	KRAS	MAD2L1	MTHFR	MTR	NEDD4L	NLRP1	NRAS	RAF1	TIGD1	TP53	VEGFB
29-resistant	0.254624		AKT1	ATP7B	EGF	EIF3K	ERCC1	ETS2	KRAS	MTHFR	MTR	SCN10A	TIGD1	TP53	VEGFB	VEGFC
30-resistant	0.292076		AKT1	EIF3I	EIF3K	ERCC1	ETS2	GNGT1	GSR	HRAS	KRAS	MAD2L1	MTR	NRAS	OPRM1	RAF1	TIGD1	TP53	VEGFB	VEGFC
31-resistant	0.0874408		AKT1	EIF3I	EIF3K	ERCC1	ETS2	GNGT1	HRAS	KRAS	MAD2L1	MTHFR	MTR	OPRM1	RAF1	SGK1	TIGD1	VEGFB	VEGFC
32-resistant	0.026143		AKT1	EIF3I	EIF3K	ERCC1	GNGT1	KRAS	MAD2L1	MTR	NLRP1	NRAS	OPRM1	RAF1	SCN10A	TIGD1	TP53	VEGFB
33-resistant	0.0167938		AKT1	EIF4E2	ERCC1	ETS2	GNGT1	HRAS	KRAS	LIG3	MAD2L1	MTR	NRAS	OPRM1	RAF1	TIGD1	TP53	VEGFB
34-resistant	0.0914266		AKT1	EIF3K	ERCC1	ETS2	GNGT1	HRAS	KRAS	LIG3	MAD2L1	MTR	NLRP1	NRAS	RAD50	RAF1	TIGD1	TP53	VEGFB
35-resistant	0.0518999		AKT1	EIF3I	ERCC1	ETS2	HRAS	KRAS	MTR	NEDD4L	RAD50	RAF1	SGK1	TIGD1	VEGFB	VEGFC
36-resistant	0.0579338		AKT1	EGF	EIF4E2	ERCC1	ETS2	HRAS	KRAS	LIG3	MTHFR	NRAS	TP53	VEGFB
37-resistant	0.0342692		AKT1	EIF3I	EIF4E2	ERCC1	ETS2	HRAS	KRAS	MTHFR	MTR	RAD50	SCN10A	SGK1	TIGD1	VEGFB
38-resistant	0.103393		ATP7B	EGF	EIF3I	EIF3K	EIF4E2	ERCC1	ETS2	KRAS	LIG3	NRAS	OPRM1	TIGD1	TP53	VEGFB
39-resistant	0.0193158		AKT1	ATP7B	EIF4E2	ERCC1	GNGT1	GSR	HRAS	MTHFR	OPRM1	RAD50	SCN10A	SGK1	TIGD1	TP53	VEGFB	VEGFC
40-resistant	0.14843		ATP7B	EIF3I	EIF3K	EIF4E2	ERCC1	ETS2	LIG3	MAD2L1	RAF1	SCN10A	TIGD1	TP53	VEGFB	VEGFC
41-resistant	0.199734		EGF	EIF3I	EIF3K	EIF4E2	ETS2	KRAS	MAD2L1	MTHFR	NEDD4L	NLRP1	RAF1	SCN10A	TIGD1	TP53	VEGFB
42-resistant	0.0933267		EGF	EIF3I	EIF3K	EIF4E2	ETS2	MTHFR	MTR	NRAS	RAF1	SCN10A	TIGD1	VEGFB
43-resistant	0.152435		AKT1	ATP7B	EGF	EIF3I	EIF3K	EIF4E2	ERCC1	ETS2	GNGT1	HRAS	KRAS	LIG3	MAD2L1	MTR	NEDD4L	NLRP1	OPRM1	RAD50	RAF1	SCN10A	SGK1	TIGD1	VEGFC
44-resistant	1.503*		AKT1	ATP7B	EGF	EIF3I	EIF3K	EIF4E2	ERCC1	ETS2	GNGT1	HRAS	LIG3	MTR	OPRM1	RAD50	RAF1	TIGD1	VEGFC
* exceeds theoretical limit of log-loss of 1

## Sheet: Suppl. Table S3C
Supplementary Table S3C. Oxaliplatin SVM Models Derived for a Range of Response Thresholds Using Log-Loss Minimization
	SVM Statistics		Genes selected in SVM models
No. resistant cell lines	Minimized Log-Loss
3-resistant	0.00208229		AGXT	APOBEC2	BCL2	BRAF	CSMD1	FCGR2A	GRTP1	HIF1A	HLA-B	ICAM5	IGF1	IGF1R	KISS1	KIT	KLC3	KLF3	LTA	MPO	MSH2	NAGK	NAT2	NQO1	PANK3	PARP15	PROC	PRSS1	SGPP2	SLC47A1	UGT1A1
4-resistant	0.111624		AGXT	BCL2	BRAF	CSMD1	FCGR2A	GRTP1	HIF1A	HLA-B	ICAM5	IGF1	IGF1R	KISS1	KIT	KLC3	KLF3	LTA	MPO	MSH2	NAGK	NFE2L2	NOTCH1	NQO1	PANK3	PARP15	PROC	SGPP2	SLCO1B1
5-resistant	0.0768559		ABCG2	AGXT	APOBEC2	BCL2	BRAF	CLCN6	CSMD1	FCGR2A	GRTP1	HIF1A	HLA-B	ICAM5	IGF1	IGF1R	KIT	KLC3	KLF3	LTA	MPO	MSH2	NQO1	PANK3	PARP15	PRSS1	SLC47A1	SLCO1B1
6-resistant	0.0794487		AGXT	APOBEC2	BCL2	BRAF	CLCN6	CSMD1	FCGR2A	GRTP1	HIF1A	HLA-B	IGF1	KISS1	KIT	KLC3	KLF3	LTA	MPO	MSH2	NAT2	NFE2L2	NOTCH1	PANK3	PARP15	PRSS1	SLCO1B1	UGT1A1
7-resistant	0.20566		ABCG2	AGXT	APOBEC2	BCL2	BRAF	CLCN6	GRTP1	ICAM5	IGF1	KISS1	KIT	KLC3	KLF3	LTA	MPO	MSH2	NAT2	NFE2L2	NOTCH1	NQO1	PANK3	PARP15	PRSS1	SGPP2	SLCO1B1	UGT1A1
8-resistant	0.180844		ABCG2	AGXT	BCL2	BRAF	CLCN6	CSMD1	FCGR2A	GRTP1	HIF1A	ICAM5	IGF1	IGF1R	KISS1	KIT	KLC3	KLF3	LTA	MPO	MSH2	NAT2	NFE2L2	NOTCH1	NQO1	PANK3	PARP15	PRSS1	SLCO1B1	UGT1A1
9-resistant	0.276514		AGXT	APOBEC2	BRAF	CLCN6	CSMD1	GRTP1	HIF1A	HLA-B	ICAM5	IGF1	KIT	KLC3	KLF3	LTA	MPO	MSH2	NAT2	NFE2L2	NOTCH1	NQO1	PANK3	PARP15	PRSS1	SGPP2	SLCO1B1	UGT1A1
10-resistant	0.282936		AGXT	APOBEC2	BCL2	BRAF	CLCN6	FCGR2A	GRTP1	HIF1A	HLA-B	ICAM5	IGF1	IGF1R	KLC3	LTA	MSH2	NFE2L2	NOTCH1	NQO1	PARP15	SLC47A1	SLCO1B1
11-resistant	0.310599		AGXT	APOBEC2	CLCN6	CSMD1	GRTP1	HLA-B	ICAM5	IGF1	IGF1R	KIT	KLC3	KLF3	LTA	MPO	MSH2	NAT2	NFE2L2	NOTCH1	NQO1	PRSS1	SLC47A1	SLCO1B1	UGT1A1
12-resistant	0.425121		ABCG2	AGXT	APOBEC2	BCL2	BRAF	CLCN6	GRTP1	HIF1A	HLA-B	ICAM5	IGF1	KISS1	KLC3	KLF3	LTA	MPO	MSH2	NAGK	NFE2L2	NOTCH1	NQO1	PANK3	PARP15	PROC	PRSS1	SGPP2	SIAE	SLCO1B1	UGT1A1
13-resistant	0.444984		AGXT	APOBEC2	BRAF	CLCN6	CSMD1	FCGR2A	GRTP1	HIF1A	HLA-B	IGF1	KISS1	KIT	KLF3	LTA	MPO	NAGK	NAT2	NFE2L2	NOTCH1	PANK3	PARP15	PROC	PRSS1	SIAE	SLC47A1
14-resistant	0.38384		ABCG2	BRAF	CLCN6	CSMD1	FCGR2A	GRTP1	HIF1A	ICAM5	IGF1R	LTA	MPO	NAT2	PROC	SGPP2	SIAE	SLC47A1	UGT1A1
15-resistant	0.374512		AGXT	APOBEC2	BCL2	BRAF	HIF1A	HLA-B	IGF1R	KISS1	KLC3	KLF3	MPO	NAGK	PARP15	SIAE	SLC47A1	UGT1A1
16-resistant	0.445495		ABCG2	AGXT	BRAF	CLCN6	CSMD1	FCGR2A	HIF1A	HLA-B	ICAM5	KISS1	KIT	KLC3	LTA	NAGK	NAT2	PANK3	PARP15	PROC	SIAE	SLC47A1	SLCO1B1	UGT1A1
17-resistant	0.488581		AGXT	BCL2	BRAF	CLCN6	CSMD1	FCGR2A	HIF1A	HLA-B	IGF1R	KIT	MPO	NQO1	PANK3	PARP15	PROC	SGPP2	SIAE	SLC47A1	UGT1A1
18-resistant	0.421714		ABCG2	AGXT	APOBEC2	BCL2	BRAF	FCGR2A	HLA-B	ICAM5	IGF1	IGF1R	KIT	KLC3	KLF3	LTA	MPO	MSH2	NFE2L2	PANK3
19-resistant	0.385038		APOBEC2	ICAM5	IGF1R	KISS1	KIT	KLC3	KLF3	LTA	MPO	MSH2	NAGK	NOTCH1	PANK3	PARP15	PROC	SIAE	SLC47A1	SLCO1B1
20-resistant	0.289115		AGXT	APOBEC2	BRAF	FCGR2A	GRTP1	IGF1	IGF1R	KISS1	KLC3	MPO	MSH2	NFE2L2	PANK3	PARP15	PROC	PRSS1	SIAE	SLC47A1	SLCO1B1
21-resistant	0.431576		AGXT	APOBEC2	BCL2	BRAF	CSMD1	FCGR2A	GRTP1	ICAM5	LTA	MPO	MSH2	NAGK	NFE2L2	NOTCH1	NQO1	PANK3	PARP15	PROC	PRSS1	SIAE	SLC47A1	SLCO1B1	UGT1A1
22-resistant	0.353836		AGXT	APOBEC2	BRAF	CLCN6	ICAM5	IGF1R	KLC3	LTA	MPO	NAT2	NFE2L2	NOTCH1	NQO1	PANK3	PROC	SIAE	SLC47A1	UGT1A1
23-resistant	0.374462		ABCG2	AGXT	APOBEC2	BCL2	BRAF	CLCN6	CSMD1	FCGR2A	GRTP1	HIF1A	ICAM5	IGF1	KISS1	KLC3	KLF3	LTA	MPO	MSH2	NAGK	NAT2	NFE2L2	NOTCH1	NQO1	PANK3	PARP15	PROC	PRSS1	SIAE	SLC47A1	UGT1A1
24-resistant	0.411542		AGXT	APOBEC2	BRAF	CLCN6	CSMD1	FCGR2A	GRTP1	ICAM5	KISS1	LTA	MPO	NAT2	NFE2L2	NOTCH1	NQO1	PANK3	PARP15	PROC	PRSS1	SGPP2	SIAE	SLC47A1	UGT1A1
25-resistant	0.370164		ABCG2	AGXT	APOBEC2	BRAF	CLCN6	FCGR2A	ICAM5	KISS1	KIT	KLF3	LTA	MPO	MSH2	NFE2L2	NOTCH1	NQO1	PANK3	PARP15	PROC	PRSS1	SGPP2	SIAE	SLC47A1	SLCO1B1	UGT1A1
26-resistant	0.372464		APOBEC2	BRAF	CLCN6	GRTP1	HIF1A	IGF1	KISS1	KIT	KLF3	MPO	NAGK	NAT2	NFE2L2	NOTCH1	PANK3	PROC	SIAE	SLC47A1	SLCO1B1	UGT1A1
27-resistant	0.318088		APOBEC2	BCL2	BRAF	HIF1A	KISS1	KIT	KLF3	LTA	MPO	MSH2	NAT2	PANK3	PARP15	SIAE	SLCO1B1	UGT1A1
28-resistant	0.240572		BRAF	CLCN6	CSMD1	GRTP1	HLA-B	ICAM5	KISS1	KLC3	MSH2	NFE2L2	NQO1	PARP15	PROC	SGPP2	SIAE	SLCO1B1	UGT1A1
29-resistant	0.317333		APOBEC2	BCL2	BRAF	CSMD1	FCGR2A	ICAM5	IGF1	KISS1	KIT	KLF3	LTA	MPO	MSH2	NAGK	NAT2	NFE2L2	NOTCH1	PANK3	PARP15	SGPP2	SIAE
30-resistant	0.236958		APOBEC2	BRAF	CSMD1	FCGR2A	IGF1	IGF1R	KISS1	KLF3	NAGK	NFE2L2	NOTCH1	NQO1	SGPP2	SIAE	SLC47A1	SLCO1B1	UGT1A1
31-resistant	0.292677		BCL2	BRAF	CSMD1	ICAM5	IGF1	IGF1R	NAGK	NFE2L2	NOTCH1	NQO1	PRSS1	SGPP2	SIAE	SLC47A1	UGT1A1
32-resistant	0.315083		ABCG2	AGXT	BRAF	CLCN6	CSMD1	IGF1	IGF1R	KIT	KLC3	KLF3	NAGK	NAT2	NOTCH1	NQO1	PARP15	SIAE	SLC47A1
33-resistant	0.272775		APOBEC2	BRAF	CLCN6	FCGR2A	GRTP1	HIF1A	HLA-B	ICAM5	IGF1	KISS1	KLC3	KLF3	LTA	MPO	NAGK	NFE2L2	PANK3	PARP15	PROC	PRSS1	SGPP2	SIAE
34-resistant	0.0074813		ABCG2	APOBEC2	BRAF	CLCN6	FCGR2A	IGF1	IGF1R	KISS1	KLC3	KLF3	LTA	MPO	NAGK	NAT2	NFE2L2	NQO1	PARP15	PROC	SGPP2	SIAE	SLC47A1	SLCO1B1
35-resistant	0.0868823		ABCG2	BCL2	BRAF	CLCN6	CSMD1	GRTP1	IGF1	IGF1R	KISS1	KLC3	KLF3	LTA	MSH2	NAT2	NFE2L2	NQO1	PARP15	PROC	SGPP2	SIAE	SLC47A1
36-resistant	0.0885471		APOBEC2	BRAF	CLCN6	FCGR2A	HLA-B	IGF1R	KISS1	KIT	KLC3	KLF3	MPO	NAT2	NFE2L2	NQO1	PANK3	PARP15	PRSS1	SIAE	SLC47A1	SLCO1B1
37-resistant	0.0709563		APOBEC2	BRAF	CLCN6	FCGR2A	KISS1	KIT	KLC3	KLF3	NAGK	NAT2	NFE2L2	NOTCH1	NQO1	PANK3	PARP15	PROC	SIAE	SLC47A1	SLCO1B1	UGT1A1
38-resistant	0.204662		AGXT	APOBEC2	BRAF	CLCN6	CSMD1	FCGR2A	GRTP1	ICAM5	KISS1	KLF3	LTA	MPO	NAGK	NAT2	NFE2L2	NOTCH1	NQO1	PANK3	PARP15	PROC	SGPP2	SIAE	SLC47A1	UGT1A1
39-resistant	0.0513674		BRAF	CSMD1	FCGR2A	ICAM5	IGF1	IGF1R	KISS1	KIT	KLC3	KLF3	MPO	NAT2	PARP15	PRSS1	SIAE	SLC47A1	SLCO1B1
40-resistant	0.0853168		AGXT	BRAF	CSMD1	GRTP1	HIF1A	IGF1	KISS1	KLC3	KLF3	LTA	MPO	NAGK	NFE2L2	NOTCH1	NQO1	PANK3	PARP15	PROC	SLCO1B1	UGT1A1
41-resistant	0.0505363		APOBEC2	BRAF	CLCN6	CSMD1	FCGR2A	GRTP1	HLA-B	IGF1	KISS1	KLC3	KLF3	LTA	MPO	MSH2	NAT2	NFE2L2	NOTCH1	NQO1	PARP15	PROC	SGPP2	SLC47A1	SLCO1B1	UGT1A1
42-resistant	0.00247195		AGXT	BRAF	CLCN6	CSMD1	FCGR2A	IGF1	KISS1	KLF3	LTA	MPO	MSH2	NAGK	NAT2	NFE2L2	PARP15	SLC47A1	SLCO1B1	UGT1A1
43-resistant	0.10221		ABCG2	AGXT	APOBEC2	BCL2	BRAF	CLCN6	CSMD1	FCGR2A	HLA-B	ICAM5	IGF1	KISS1	KLC3	KLF3	LTA	MPO	NAGK	NAT2	NOTCH1	NQO1	PANK3	PARP15	PROC	PRSS1	SLCO1B1
44-resistant	0.0218073		ABCG2	AGXT	APOBEC2	BCL2	BRAF	CLCN6	CSMD1	FCGR2A	GRTP1	HIF1A	HLA-B	ICAM5	IGF1	IGF1R	KISS1	KIT	KLC3	KLF3	LTA	MPO	MSH2	NAGK	NFE2L2	NOTCH1	NQO1	PANK3	PARP15	PROC	PRSS1	SGPP2	SLC47A1	SLCO1B1	UGT1A1
45-resistant	1.470*		AGXT	APOBEC2	CLCN6	GRTP1	HLA-B	IGF1	KLF3	LTA	MPO	MSH2	NFE2L2	NOTCH1	NQO1	PANK3	PARP15	PROC	PRSS1	SLC47A1	SLCO1B1	UGT1A1
* exceeds theoretical limit of log-loss of 1

[truncated: 12 more sheets: Suppl. Table S4, Suppl. Table S5A, Suppl. Table S5B, Suppl. Table S5C, Suppl. Table S6A, Suppl. Table S6B, Suppl. Table S6C, Suppl. Table S7A, Suppl. Table 7B, Suppl. Table 7C, Suppl. Table S8, Suppl. Table S9]
